# Supplementary material for: Exome-wide association study of treatment-resistant depression suggests novel treatment targets
Source: Sci Rep. 2023 Aug 1;13:12467. doi: 10.1038/s41598-023-38984-z (PMC10394052; doi:10.1038/s41598-023-38984-z)
Supplement: Supplementary file 3 — Supplementary Information 3. [file 41598_2023_38984_MOESM3_ESM.xlsx]

## Sheet: ST1. Sample Quality Control
Supplementary Table 1. Sample Quality Control Steps with Numbers of Samples Excluded at Each QC Step.
Quality Control Step	Cases	Control	Total
Unfiltered Aggregated Sample	182	2021	2203
Remove Samples with Non-Normal GC Content	182	1992	2174
Remove Samples with high (>165 million) reads and low (<Q20) Phred-scale quality scores	182	1978	2160
Remove Samples with Sex Mismatch	181	1976	2157
Remove Samples with High Relatedness	178	1976	2154
Remove Samples with high (>5%) missingness	178	1975	2153
Remove Samples with non-European ancestry based on PCA	156	1970	2126
Misclassification of Controls	149	1976	2125
