# Supplementary material for: Exome-wide association study of treatment-resistant depression suggests novel treatment targets
Source: Sci Rep. 2023 Aug 1;13:12467. doi: 10.1038/s41598-023-38984-z (PMC10394052; doi:10.1038/s41598-023-38984-z)
Supplement: Supplementary file 4 — Supplementary Information 4. [file 41598_2023_38984_MOESM4_ESM.xlsx]

## Sheet: ST2. Variant Quality Control
Supplementary Table 2. Variant Quality Control.
Quality Control Steps	Transitions	Transversions	TSTV Ratio	Total Variants
Unfiltered Aggregated Variants	935551	403584	2.31811	1339135
Filter on reads with depth < 10 and genotype quality < 20	906604	380628	2.38186	1287232
Filter out monomorphic snps, multiallelic snps, snps less than 10 bp from indels, and indels	830986	334725	2.48259	1165711
Remove Sex Chromosomes	812985	327291	2.48398	1140276
Remove Intergenic SNPs	458800	169600	2.70519	628400
Remove Variants not in Hardy-Weinberg Equilibrium	385908	142676	2.70479	528584
Check Heterozygosity	385898	142675	2.70473	528573
Binomial Test	379172	139851	2.71126	519023
Filter out SNPs with missing rate > 5% in all individuals	357254	130793	2.73145	488047
No Known False Positives	344817	125273	2.75252	470090
2% Missing Filter in either Cases or Controls	139738	51117	2.734	190855
