# Supplementary material for: Exome-wide association study of treatment-resistant depression suggests novel treatment targets
Source: Sci Rep. 2023 Aug 1;13:12467. doi: 10.1038/s41598-023-38984-z (PMC10394052; doi:10.1038/s41598-023-38984-z)
Supplement: Supplementary file 5 — Supplementary Information 5. [file 41598_2023_38984_MOESM5_ESM.xlsx]

## Sheet: ST3. Gene Set Contents
Supplementary Table 3. Contents of Gene Sets Tested. Both the GO Term and the individual constituent genes within the gene set are listed.
Gene Set Name:	Source
Howard et al. MDD GWAS	https://pubmed.ncbi.nlm.nih.gov/30718901/	SORCS3	RBFOX1	GRM5	HIST1H2BN	SHISA9	TCF4	NEGR1	HIST1H3J	DENND1A	DCC	RSRC1	TENM2	TMEM161B	DRD2	PGBD1	ZKSCAN4	HIST1H1B	ERBB4	ZKSCAN8	BTN3A2	PCLO	ZSCAN16	ZSCAN9	TMEM106B	MEF2C	OLFM4	GRM8	ZNF165	LRFN5	OR2B2	HIST1H2BL	ZCCHC7	B3GALTL	BTN2A1	ZSCAN26	RERE	CDH13	ASTN2	CACNA1E	HIST1H2AL	HLA-B	HIST1H4L	ZSCAN12	CHD6	CTNNA3	METTL9	MEGF11	ZSCAN31
Mullins et al. BPD GWAS	https://www.nature.com/articles/s41588-021-00857-4	TMEM258	FADS2	CACNA1C	FADS1	BTN2A1	HIST1H4L	RP5-966M1.6	HIST1H2BN	HIST1H1B	DOCK2	ITIH4	GNL3	MYRF	FAM196B	TMEM110-MUSTN1	GLT8D1	TMEM110	TRIM26	SFTA2	OR2B2	NEK4	PBRM1	RP11-451M19.3	BTN3A2	SMIM4	MSRA	SPCS1	ITIH3	NMB	HIST1H2BL	STAB1	MUSTN1	ZNF592	UBTF	ADD3	NT5DC2	WDR73	SP4	TLR9	RBPJL	SFMBT1	TRIM31	TRANK1	RPS6KA2	PACS1	BCL11B	ITIH1	CACNB2
Ripke et al. SCZ GWAS	https://www.nature.com/articles/s41586-022-04434-5	RERE	CUL9	ZNF823	SNAP91	FURIN	CACNA1I	RP11-73M18.2	CYP7B1	SLC39A8	SETD6	KLF6	ESAM	IRF3	PJA1	SF3B1	WSCD2	INO80E	LINC00320	PCNXL3	CLCN3	AKT3	RP11-165J3.6	ACE	SLC9B1	CDH16	DNAJA3	NDFIP2	MOB4	ALMS1P	DCLK3	RNASEH2C	CSMD1	EMB	PCDHA2	CREB3L4	WBSCR17	KIAA1549	CACNA1C	TXNRD1	GABBR2	NEGR1	ENOX1	ZNF804A	NXPH1	NLGN4X	ATG13	RP11-2H8.3	SGCD
Aston et al. MDD Up	https://pubmed.ncbi.nlm.nih.gov/15303102/	ACD	ADAM22	AHCYL2	ANKRD6	ANOS1	APC	ATP5PB	BCL11A	CALD1	CCKBR	CELF2	CEP250	CMC4	COMP	CTNNAL1	DDX23	DGCR5	DLGAP1	DOP1A	GREB1	GSTM1	GSTM3	HEXA	IGFBP7	JUN	LTBP1	MN1	MTHFD2	OSBPL2	OSER1	PCM1	PENK	PLAGL1	PPFIA4	PTH1R	PTPRT	RAB2A	REV3L	RRAS2	SAMD4A	TBC1D1	TNFRSF25	TPM2	TSC1	TTR	XYLT1	ZNF423	ZNF529
Aston et al. MDD Down	https://pubmed.ncbi.nlm.nih.gov/15303102/	AAK1	ABCA2	ABCA8	AC091390.4	ACSM3	ADIPOR2	AMD1	APLP1	APOD	ARHGEF10	ASPA	ATM	BBX	BCAT1	BIN1	BRD2	CACNG3	CADM4	CAP2	CAPN3	CDC42EP1	CDH19	CDK18	CDK8	CDKN1C	CLDND1	CNOT9	CNP	CNTN2	COL16A1	COL4A5	COPA	CRYAB	CRYBG3	CYP19A1	DDX11	DFFA	DICER1	DPH2	DYNC1LI2	EFS	ENOSF1	ENPP2	EP300	EPHA5	ERBB3	EVI2A	FADS1
VitD Sensitive Calcium Signaling in MDD	WP4698	ATP2B1	ATP2B2	ATP2B3	ATP2B4	BCL2	CACNA1C	CALB1	CHRM1	CYP27A1	CYP27B1	G6PD	GCLC	GGT1	GGT2	GGTLC1	GGTLC2	GPX4	GRIN1	GRIN2A	GRIN2B	GRIN2C	GRIN2D	GRM5	GSR	ITPR1	ITPR2	ITPR3	KCNQ2	KCNQ3	KDM1A	KDM1B	KDM3A	KDM6B	NFE2L2	PVALB	RXRA	SLC8A1	TPH1	TPH2	VDR
HP Schizophrenia	HP:0100753	ADGRV1	APOL2	APOL4	ARSA	ARSG	ARVCF	ATP2A2	CAT	CDH23	CEP78	CHI3L1	CHRNA7	CIB2	CLRN1	COMT	DAOA	DNAJC13	DNMT3A	DRD3	DSG4	EIF4G1	ESPN	FLI1	GBA	GIGYF2	GJA5	GJA8	GP1BB	HARS1	HIRA	HTR2A	JMJD1C	KRT81	KRT83	KRT86	LRRK2	MED12	MSTO1	MT-TE	MT-TS2	MTHFR	MYO7A	NKX2-1	PCDH15	PDZD7	PRODH	PSAP	RBM12
Common Pathways Underlying Drug Addiction	WP2636	ACTB	ACTG1	ACTG2	ADCY1	ADCY8	ARAF	CALM1	CALM2	CAMK2A	CAMK4	CREB1	DRD1	DRD2	DRD4	GJB1	GNAI1	GNAS	GRIA1	GRIA2	GRIA3	GRIA4	GRIN1	GRIN2A	GRM1	GRM5	MAP2K1	MAP2K2	MAPK1	MAPK3	PPP1CA	PPP1CB	PPP1CC	PPP1R1A	PRKACA	PRKACB	PRKACG	PRKCA	PRKCB	PRKCG	RAF1	RAP1A	RAP1B
Serotonin and Anxiety	WP3947	ADRA1A	ARC	CAMK2B	CRH	FMR1	FOS	GABRA1	GRM1	HTR1A	HTR2A	HTR2C	PLCD4	PLEK	POMC	PPP3CA	PRKCB	TRPV1
Drug Response	GO:0042493	AACS	ABCA2	ABCA3	ABCB1	ABCB11	ABCC1	ABCC2	ABCC3	ABCC4	ABCC6	ABCD3	ABCG5	ABCG8	ACACB	ACER2	ACSL1	ACTC1	ADA	ADAM10	ADAM17	ADCY1	ADIPOQ	ADIPOR2	ADIRF	ADORA2A	ADRA1A	ADSS1	AGPAT2	AIM2	AK4	ALAD	ALDH3A1	AMELX	AMH	ANKRD1	ANXA1	APEX1	APOA1	APOBEC1	APOD	ARG1	ARL6IP5	ARRB1	ASS1	ATG5	ATP1A1	ATP8B1	ATR
Lithium-ion Response	GO:0010226	ACTA1	ADCY1	ADCY7	ASCL1	CALR	CDH1	CDKN1B	CEBPA	FABP4	GSK3A	IGFBP2	LIG4	MYOG	NFATC4	NFE2L2	PKLR	PTK2B	SHH	TPH2	XRCC4
KEGG P450	hsa00982	ADH1A	ADH1B	ADH1C	ADH4	ADH5	ADH6	ADH7	ALDH1A3	ALDH3A1	ALDH3B1	ALDH3B2	AOX1	CYP1A2	CYP2A13	CYP2A6	CYP2A7	CYP2B6	CYP2C18	CYP2C19	CYP2C8	CYP2C9	CYP2D6	CYP2E1	CYP3A4	CYP3A43	CYP3A5	CYP3A7	FMO1	FMO2	FMO3	FMO4	FMO5	GSTA1	GSTA2	GSTA3	GSTA4	GSTA5	GSTK1	GSTM1	GSTM2	GSTM3	GSTM4	GSTM5	GSTO1	GSTO2	GSTP1	GSTT1	GSTT2
Glutamatergic Synapse	GO:0098978	ABHD17A	ABHD17B	ABHD17C	ABHD6	ABLIM3	ABR	ACTB	ACTBL2	ACTN1	ACTN2	ADAM10	ADAM22	ADAM23	ADCY1	ADCY8	ADGRA1	ADGRL2	ADGRL3	ADORA2A	ADRA1A	ADRA2C	AKAP9	AP2B1	AP3D1	APBA1	APOE	ARC	ARF1	ARF4	ARF6	ARHGAP22	ARHGAP39	ARHGAP44	ARPC2	ARPC5L	ATAD1	ATP2B1	ATP2B2	ATP2B3	ATP2B4	BCAN	BCR	BSN	C1QBP	CACNG2	CACNG3	CACNG4	CACNG5
NMDA Glutamate Receptor Activity	GO:0097113	GRIN1	GRIN2A	GRIN2B	GRIN2C	GRIN2D	GRIN3A	GRIN3B	PTK2B
Regulation of Neuronal Synaptic Plasticity	GO:0048167	ACP4	APOE	APP	ARC	CAMK2A	CAMK2B	CLN3	DBN1	DLG4	DRD2	EGR2	EPHB2	GRIK2	GRM5	HRAS	JPH3	KCNJ10	KIT	KRAS	MCTP1	NCDN	NETO1	NEURL1	NPTN	NSMF	PPFIA3	RAB11A	RAB3A	RAB3GAP1	RAB5A	RAB8A	RASGRF1	SHANK3	SHISA6	SHISA7	SHISA8	SHISA9	SLC4A10	SLC8A2	STAR	SYNGAP1	SYNGR1	SYP	ZDHHC2
Regulation of NMDA Receptor Activity	GO:2000310	ACTN2	APP	CAPN1	CCL2	CCR2	CNIH2	CRH	CRHBP	DAPK1	DLG1	DLG2	DLG3	DLG4	EPHB2	GRIA1	GRIA2	GRIA3	GRIA4	GRIN1	GRIN2A	GRIN2B	IFNG	LRRC7	MAPK8IP2	MEF2C	NEFL	NLGN1	OPRM1	PINK1	PPARGC1A	PTK2B	RASGRF1	RASGRF2	RELN	RGS9	SLC6A9
Activation of Kainate Receptor upon Glutamate Binding	R-HSA-451326	CALM1	DLG1	DLG3	DLG4	GNB1	GNB2	GNB3	GNB4	GNB5	GNG10	GNG11	GNG12	GNG13	GNG2	GNG3	GNG4	GNG5	GNG7	GNG8	GNGT1	GNGT2	GRIK1	GRIK2	GRIK3	GRIK4	GRIK5	NCALD	PLCB1	PLCB2	PLCB3
Glutamate Neurotransmitter Release Cycle	R-HSA-210500	ARL6IP5	CPLX1	GLS	GLS2	PPFIA1	PPFIA2	PPFIA3	PPFIA4	RAB3A	RIMS1	SLC17A7	SLC1A1	SLC1A2	SLC1A3	SLC1A6	SLC1A7	SLC38A2	SNAP25	STX1A	STXBP1	SYT1	TSPOAP1	UNC13B	VAMP2
Monoamine Transport	GO:0015844	ACTB	ADORA2A	ADRA2A	ADRA2B	ADRA2C	AGTR2	CARTPT	CHGA	CHRM5	CHRNA4	CHRNB2	CNR1	CRH	CXCL12	DRD1	DRD2	DRD3	DRD4	DTNBP1	FFAR3	FGF20	GDNF	GHSR	GPM6B	GRK2	HRH3	HTR1A	HTR1B	HTR2A	ITGB3	KCNA2	KCNB1	LILRB1	MAOB	MAPK15	NISCH	NOS1	NPY2R	OXT	OXTR	P2RX1	P2RY1	P2RY12	PARK7	PICK1	PINK1	PRKN	RAB3A
Norepinephrine Metabolic Process	GO:0051620	AKR1B1	ATP7A	DBH	EPAS1	GATA3	HAND2	INSM1	MOXD1	MOXD2P	PRKN	RNF180	RTL4	TH
Norepinephrine Transport	GO:0015874	ACTB	ADORA2A	ADRA2A	ADRA2B	ADRA2C	AGTR2	CRH	FFAR3	GHSR	HRH3	KCNB1	NISCH	OXT	OXTR	P2RY1	P2RY12	SLC22A1	SLC22A2	SLC22A3	SLC29A4	SLC6A2	SLC6A3	SNCA	STX1A
G Protein Coupled Serotonin Receptor Binding	GO:0031821	ARRB2	GNA11	GNA14	GNA15	GNAI1	GNAI3	GNAO1	GNAQ	GNAZ
Serotonin Receptor Activity	GO:0099589	CHRM1	CHRM2	CHRM3	CHRM4	CHRM5	DRD4	HRH1	HRH2	HRH3	HRH4	HTR1A	HTR1B	HTR1D	HTR1E	HTR1F	HTR2A	HTR2B	HTR2C	HTR4	HTR5A	HTR6	HTR7	OR10H1	OR10H2	OR10H3	OR10H4	OR10H5	OR10J5	OR10J6P	OR11H4	OR11H7	OR5T2	OR5T3	OR6T1
Serotonin Neurotransmitter Release Cycle	R-HSA-181429	CPLX1	PPFIA1	PPFIA2	PPFIA3	PPFIA4	RAB3A	RIMS1	SLC18A2	SNAP25	STX1A	STXBP1	SYN1	SYN2	SYN3	SYT1	TSPOAP1	UNC13B	VAMP2
Interleukin 6 Production	R-HSA-5619102	AAAS	AVP	AVPR1A	AVPR1B	AVPR2	BSG	CP	GCK	GCKR	HEPH	HK1	NDC1	NUP107	NUP133	NUP153	NUP155	NUP160	NUP188	NUP205	NUP210	NUP214	NUP35	NUP37	NUP42	NUP43	NUP50	NUP54	NUP58	NUP62	NUP85	NUP88	NUP93	NUP98	POM121	POM121C	RAE1	RANBP2	RHAG	SEC13	SEH1L	SLC11A2	SLC12A1	SLC12A3	SLC12A6	SLC16A1	SLC17A5	SLC17A8	SLC1A1
Microglial Cell Activation	GO:0001774	AGER	AIF1	APP	ATM	AZU1	C1QA	C5AR1	CCL3	CLU	CST7	CTSC	CX3CL1	FPR2	GRN	IFNG	IFNGR1	IL13	IL33	IL4	IL6	ITGAM	ITGB2	JAK2	LDLR	LRRK2	MAPT	MIR128-1	MIR142	MIR181C	MMP8	NR1D1	PTPRC	SNCA	SPHK1	STAP1	SYT11	TAFA3	TLR1	TLR2	TLR3	TLR6	TLR7	TLR8	TNF	TREM2	TTBK1	TYROBP
Synaptic Transmission GABAergic	GO:0051932	ADORA1	ADRA1A	BAIAP3	CA7	CLCN3	CLN3	CLSTN3	CNR1	CNR2	CNTNAP4	DRD2	GABRA1	GABRA2	GABRA3	GABRA4	GABRA5	GABRA6	GABRB2	GABRE	GABRG1	GABRG2	GABRG3	HAP1	HTR1B	KIF5B	KRAS	NISCH	NLGN1	NLGN2	NPAS4	NPS	NPY5R	OXTR	PHF24	PLCL1	PLCL2	PRKCE	PTEN	RAC3	STXBP1	SYN3	TAC1	TPBG	USP46	ZDHHC12	ZDHHC3
Neuron Death	GO:1901214	ABL1	ADAM8	ADARB1	ADORA1	ADORA2A	AGAP2	AIMP2	AKT1	AKT1S1	AKT2	ALKBH1	AMBRA1	ANGPT1	AP2B1	APAF1	APOE	APP	ARL6IP5	ARMCX5-GPRASP2	ARRB1	ARRB2	ASCL1	ATF2	ATF4	ATG7	ATM	ATN1	ATP13A2	AXL	BACE1	BAD	BAG5	BARHL1	BAX	BCL2	BCL2L11	BDNF	BHLHB9	BID	BNIP3	BOK	BTBD10	BTG2	C1QA	C5AR1	CAPN2	CASP2	CASP3
Potassium Channel Activity	GO:0005267	ABCC8	ABCC9	AQP1	CCDC51	CCT8L2	FXYD4	GRIK1	GRIK2	GRIK3	GRIK4	GRIK5	HCN1	HCN2	HCN3	HCN4	KCNA1	KCNA10	KCNA2	KCNA3	KCNA4	KCNA5	KCNA6	KCNA7	KCNAB1	KCNAB2	KCNAB3	KCNB1	KCNB2	KCNC1	KCNC2	KCNC3	KCNC4	KCND1	KCND2	KCND3	KCNE1	KCNE1B	KCNE2	KCNE3	KCNE4	KCNE5	KCNF1	KCNG1	KCNG2	KCNG3	KCNG4	KCNH1	KCNH2
Brain-Derived Nuerotrophic Factor BDNF Signaling Pathway	WP2380	ACACB	ADAM17	AKT1	ALPL	APC	BAD	BCL2L11	BDNF	BMP2	CAMK1	CAMK2A	CAMK4	CASP3	CDC42	CDH2	CDK5	CDK5R1	CDKL5	CFL1	CHUK	CNR1	CREB1	CRTC1	CSNK2A1	CTNNB1	CYFIP1	DLG1	DOCK3	DOK5	DPYSL2	EEF2	EGR1	EGR2	EIF2S1	EIF2S2	EIF4E	EIF4EBP1	ELK1	FOS	FOXO3	FRS2	FRS3	FYN	GABRB3	GRB2	GRIA1	GRIA2	GRIA3
TNF Alpha Signaling Pathway	WP231	AKT1	APAF1	BAD	BAX	BCL2L1	BID	BIRC2	BIRC3	BTRC	CASP3	CASP7	CASP8	CASP9	CCL2	CDC37	CFLAR	CHUK	CREBBP	CSNK2A1	CUL1	CYBA	DIABLO	FADD	FBXW11	GLUL	GRB2	HRAS	HSP90AA1	IKBKB	IKBKG	IL6	JUN	KRAS	KSR1	KSR2	MADD	MAP2K3	MAP2K4	MAP2K6	MAP2K7	MAP3K1	MAP3K14	MAP3K3	MAP3K5	MAP3K7	MAP3K8	MAP4K2	MAPK1
Calcium Ion Binding	GO:0005509	ACER3	ACTN1	ACTN2	ACTN3	ACTN4	ADAM8	ADAMTS13	ADGRE1	ADGRE2	ADGRE3	ADGRE5	ADGRL3	ADGRL4	ADGRV1	AGRN	AIF1	AIF1L	AL450447.1	AL591893.1	ALOX15B	AMY1A	AMY1B	AMY1C	AMY2A	ANKEF1	ANXA1	ANXA10	ANXA11	ANXA13	ANXA2	ANXA2P2	ANXA3	ANXA4	ANXA5	ANXA6	ANXA7	ANXA8	ANXA8L1	ANXA9	AOAH	AOC1	AOC3	APCS	ARSA	ASAH2	ASPH	ASPN	ASTN2
Cell Cell Adhesion	GO:0016337	ACVRL1	ALX1	AMIGO1	AMIGO2	AMIGO3	ANXA9	APOA4	ATP2C1	B4GALNT2	BCL10	BMP1	CADM1	CADM3	CALCA	CD164	CD209	CD34	CD47	CD84	CD93	CDH13	CDH5	CDK5R1	CDKN2A	CDSN	CELSR1	CERCAM	CLDN1	CLDN10	CLDN11	CLDN12	CLDN14	CLDN15	CLDN16	CLDN17	CLDN18	CLDN19	CLDN2	CLDN20	CLDN22	CLDN23	CLDN3	CLDN4	CLDN5	CLDN6	CLDN7	CLDN8	CLDN9
Levey et al. MDD GWAS	https://www.medrxiv.org/content/10.1101/2020.05.18.20100685v2	ADARB2	CCDC71	DDX27	GPR27	HIST1H2BN	PARK2	SELENOH	SLC25A17	SORBS3	ST13	ZKSCAN4	ZNF502	ACVRL1	CKB	CTTNBP2	L3MBTL2	MSH5	PCDHA8	RCN1	RP11-1I2.1	RP11-24H2.3	RP11-3B7.1	RP1-86C11.7	SF3B1	SMIM4	WDR55	CELF4	CHADL	FCF1	LINC01415	LINC02060	PAX6	RAB27B	RASGRP1	ZNF184	BTN2A1	CTA-14H9.5	CTC-467M3.3	EBLN3P	FADS1	HCG11	HSPA1A	PCDHA1	PCDHA2	PCDHA3	PGBD1	POU5F2	RBX1
Response to Interleukin 1	GO:0070555	TANK	CCL26	KLF2	CEBPB	CHI3L1	ADAMTS7	IRAK3	SIRPA	RC3H1	DAB2IP	CYBA	TLE5	SLC30A8	ZNF675	EDN1	EGR1	NLRP7	EPO	FGB	FGG	PLCB1	GBP1	GBP2	GBP3	GHR	ANKRD1	GCLC	RBMX	PYCARD	ANXA1	HAS2	HIF1A	HES1	HYAL1	IGBP1	APP	IKBKB	IL1B	IL1R1	IL1RN	IL6	CXCL8	IL17A	AQP4	INHBB	IRAK1	IRAK2	LGALS9
Interleukin 6 Production	GO:0032635	MIR708	MIR365A	MIR6869	LILRB2	TLR6	KLF2	NOD1	SPON2	CEBPB	ARID5A	LILRB4	LILRA2	IRAK3	IL17F	TMEM106A	TIRAP	C1QTNF3	C1QTNF4	CD200R1	ADORA2B	SIRPA	CSK	TICAM1	CYBA	DHX9	AGER	NLRC3	AIF1	EREG	F2R	F2RL1	FOXJ1	SYT11	DDX58	IL17RA	ZBTB20	PTPN22	GAS6	GBA	IL36RN	GHSR	IL37	IL36A	C5AR2	RABGEF1	PYCARD	NCKAP1L	HGF
Response to Interleukin 6	GO:0070741	ST3GAL6	YAP1	CEBPA	PTPRT	CHI3L1	C1QTNF4	FER	FGG	SBNO2	GFI1	FOXA2	IL6	IL6R	IL6ST	AQP4	JAK1	JAK2	MIRLET7A1	MIRLET7C	MIRLET7E	MIR125A	MIR125B1	MIR149	MIR26A1	MIR98	MIR99A	SMAD4	CITED1	NFKB1	PCK1	PHB	PID1	PTGIS	PTPN2	HAMP	RELA	SELPLG	SPI1	SRC	STAT3	TDGF1	FGF23	CAMP	RIPK1	CTR9	ST18
Negative Regulation Of Interleukin 1 Beta Production	GO:0032691	MIR877	MIR920	MIR708	LILRB4	NLRP3	CARD16	PYDC2	CX3CR1	SERPINB1	NLRP7	CARD8	PYDC1	GHSR	FFAR1	NLRP2B	GIT1	GSTP1	APOA1	FFAR4	IGF1	AQP4	MIR101-1	MIR132	MIR181A2	MIR195	MIR204	MIR27B	MIR98	ARRB2	MEFV	CARD17	GHRL	PML	ACP5	ERRFI1	TREM2	MIR488	MIR181D	CARD18	CX3CL1	TNFAIP3	MIR766	ZC3H12A	CPTP	CD33
Positive Regulation Of Interleukin 1 Beta Production	GO:0032731	TLR6	NOD1	TRIM16	MALT1	LILRA2	TMEM106A	NLRP3	GBP5	PYHIN1	AGER	EGR1	F2RL1	NLRP1	CARD8	PANX1	PYDC1	PYCARD	HK1	HSPB1	IFI16	IFNG	APP	LILRA5	IL6	IL17A	ISL1	JAK2	USP50	LGALS9	LPL	MIR144	MIR206	SMAD3	MEFV	MNDA	MYD88	ORM1	ORM2	P2RX7	TLR8	NLRP2	INAVA	AZU1	NLRC4	CCL3	CCL19	NOD2	CLEC7A
Cellular Response To Thyroid Hormone Stimulus	GO:0097067	GAS2L1	BRD8	CTSB	CTSH	CTSL	CTSS	GATA1	GHSR	GCLC	GCLM	INHBB	KIT	LMO2	MED1	RDX	KLF9	THRB
Gene's with PLI>0.9999	Generated from ExAC	AAK1	ABL1	ACACA	ACAN	ACHE	ACIN1	ACTL6A	ACTN1	ACTN2	ACTN4	ACTR2	ACTR3	ACVR1B	ACVR2A	ADAM10	ADAM17	ADAM23	ADAMTS6	ADCY1	ADCY2	ADCY5	ADD2	ADD3	ADNP	ADRM1	AEBP2	AFF3	AFF4	AFTPH	AGAP1	AGAP2	AGO1	AGO2	AGO3	AGO4	AGPAT3	AHCTF1	AHDC1	AHR	AHSA1	AKAP6	AKT3	ANAPC2	ANK1	ANK2	ANK3	ANKHD1	ANKIB1
[truncated: 1,385 more columns]
