# Supplementary material for: Exome-wide association study of treatment-resistant depression suggests novel treatment targets
Source: Sci Rep. 2023 Aug 1;13:12467. doi: 10.1038/s41598-023-38984-z (PMC10394052; doi:10.1038/s41598-023-38984-z)
Supplement: Supplementary file 6 — Supplementary Information 6. [file 41598_2023_38984_MOESM6_ESM.xlsx]

## Sheet: ST4. SNV Level
Supplementary Table 4. All nominally Significant Results from Single Nucleotide Variant Analysis. The p-value presented is the uncorrected p-value output by SKATBinary_Single.
Chromosome	Position	Alternative Allele	Associated Genes	gnomAD Exome AF	gnomAD Genome AF	P-value	AF.Cases	AF.Controls
14	23143163	G	SLC7A8	.	.	4.14415e-06	0.0225806	0
2	162009238	T	DPP4	0.0045	0.0047	3.58267e-05	0.0224359	0.00304569
6	158096276	A	SYNJ2	.	.	5.5e-05	0.599359	0.446912
20	63975620	A	SAMD10	.	0.0583	5.9e-05	0.0961538	0.0423858
19	18211108	G	PDE4C	0.0002	9.556e-05	5.94557e-05	0	0.00203046
11	72403099	T	CLPB	0.0021	0.0076	6.22528e-05	0.0160256	0
9	133360141	A	SURF2	0.0758	0.0619	6.3e-05	0.125	0.0798255
19	54821809	A	KIR3DL1	.	.	6.8e-05	0	0.0658499
7	30667183	G	CRHR2	0.0074	0.0035	8.55119e-05	0.0192308	0.00330117
8	102560580	G	ODF1	.	.	8.77653e-05	0.00961538	0
6	158076685	T	SYNJ2	.	.	0.000108	0.596154	0.448907
6	170318753	C	FAM120B	0.0028	0.0036	0.000112829	0.0128205	0
7	138579334	G	TRIM24	0.0044	0.0049	0.000116626	0.0288462	0.00456853
2	178441670	G	PRKRA	0.0024	0.0225	0.000119	0.0929487	0.0335025
2	178450304	C	PRKRA	0.0271	0.0390	0.000119	0.0929487	0.0335025
1	85783523	C	COL24A1	0.0313	0.0325	0.0001415	0.0641026	0.028934
6	158081105	G	SYNJ2	.	.	0.000145	0.599359	0.454707
5	7866914	G	FASTKD3	0.0145	0.0162	0.000150587	0.0544872	0.0192893
5	7892820	G	MTRR	0.0154	0.0173	0.000150994	0.0544872	0.0192893
5	7892892	T	MTRR	0.0157	0.0182	0.000150994	0.0544872	0.0193779
5	7896948	C	MTRR	0.0154	0.0172	0.000150994	0.0544872	0.0192893
5	7900107	G	MTRR	0.0153	0.0164	0.000152426	0.0544872	0.0196128
14	20770159	G	EDDM3B	.	.	0.000167	0.416667	0.282377
17	7577007	C	RP11-186B7.4	0.0104	0.0100	0.000183709	0.0320513	0.00660905
9	4663165	A	PLPP6	0.0007	0.0009	0.000185341	0.0160256	0.000507614
17	50741141	A	LUC7L3	0.0059	0.0059	0.000194065	0.0352564	0.00532995
16	1698905	T	HN1L	0.0053	0.0059	0.000210196	0.0224359	0.00532995
12	3022023	T	TEAD4	0.0239	0.0543	0.000212388	0.0192308	0.00279188
12	3022033	A	TEAD4	0.0240	0.0544	0.000212388	0.0192308	0.00279188
2	61533758	C	XPO1	0.0060	0.0056	0.000237086	0.0224359	0.0035533
6	122471620	C	SERINC1	.	0.1320	0.0002615	0.198718	0.131485
6	122471623	T	SERINC1	.	0.1368	0.0002615	0.198718	0.131352
2	130195040	G	TUBA3E	0.0267	0.0012	0.0002645	0	0.0657625
1	149677109	G	LINC00869	.	.	0.000267839	0.0320513	0
19	15682375	A	CYP4F12	0.0002	0.0006	0.000271789	0.0129032	0
19	15682376	T	CYP4F12	0.0002	0.0007	0.000271789	0.0129032	0
6	122447086	C	SERINC1	0.1343	0.1253	0.0002745	0.2	0.132061
10	37832703	C	ZNF248	0.0142	0.0100	0.000274508	0.0384615	0.0116751
9	133348100	A	MED22	.	.	0.000284	0.293548	0.425284
1	158973693	A	PYHIN1	0.0089	0.0076	0.000289488	0.0352564	0.00812183
17	5517830	T	NLRP1	0.0007	0.0006	0.000314168	0.0128205	0.00152284
1	236542978	T	LGALS8	0.0674	0.0806	0.000329295	0.0512821	0.0190355
1	236543000	A	LGALS8	0.0673	0.0804	0.000329295	0.0512821	0.0190355
14	23407007	A	MYH6	0.0293	0.0546	0.0003335	0.0705128	0.0246193
11	27372266	A	LGR4	0.3782	0.3934	0.0003755	0.306452	0.408951
3	9475893	T	SETD5	0.0402	0.0365	0.0003765	0.0865385	0.0401219
6	70180332	A	COL19A1	0.0451	0.0540	0.000418378	0.0416667	0.0129442
4	87127711	C	AFF1	0.1418	0.1272	0.0004295	0.25	0.164213
5	80522079	G	FAM151B	0.0497	0.0431	0.000433	0.105769	0.0528187
3	119537209	C	CD80	0.0108	0.0129	0.000436334	0.0288462	0.00888325
22	39049549	A	APOBEC3F	0.5234	0.4199	0.000455	0.615385	0.478913
17	5558851	A	NLRP1	0.0062	0.0069	0.000455119	0.0192308	0.00889228
17	76280757	G	QRICH2	0.0923	0.0927	0.000457	0.112179	0.0535533
20	33169181	T	BPIFA2	0.0017	0.0016	0.000463883	0.00961538	0.000761421
5	35667166	A	SPEF2	0.0077	0.0066	0.000489432	0.0288462	0.00761421
16	2209392	G	BRICD5	0.0461	0.0405	0.000495	0.0897436	0.0513211
14	24160205	C	RNF31;RP11-468E2.4	0.0004	0.0002	0.000499366	0.0160256	0.00101574
6	33288757	C	WDR46	0.0041	0.0033	0.000508451	0.0160256	0.00305344
1	28473765	A	PHACTR4	0.0434	0.1084	0.000508496	0.0448718	0.0167513
13	53028942	C	OLFM4	0.0411	0.0938	0.000538	0.0480769	0.0233503
7	92113648	A	CYP51A1	0.0001	0.0002	0.000544628	0	0.00101523
7	57126005	T	ZNF479	0.0028	0.0199	0.000556094	0.0320513	0.00640041
22	39052706	A	APOBEC3F	0.5294	0.4366	0.000581	0.615385	0.480691
12	49186409	G	TUBA1A	2.001e-05	0.0008	0.000582365	0.0128205	0
12	49186412	C	TUBA1A	8.005e-06	0.0009	0.000582365	0.0128205	0
22	39052745	C	APOBEC3F	0.5270	0.4366	0.000584	0.615385	0.479664
13	75804571	T	RP11-29G8.3	0.0005	0.0009	0.000591144	0	0.00177665
6	30196720	A	TRIM26	0.0281	0.0327	0.000598672	0.0384615	0.00989848
6	31980732	T	STK19	0.0003	0.0071	0.000610314	0.0288462	0.00231244
17	82468759	C	NARF	0.0656	0.0567	0.000622	0.105769	0.0560914
8	100527925	G	ANKRD46	0.0547	0.0641	0.000634	0.0416667	0.0956853
2	178653325	G	TTN-AS1	0.0057	0.0029	0.000640724	0.0387097	0.00787602
15	83257386	A	RP11-382A20.4	.	0.0029	0.000672091	0.0160256	0.00126904
3	186640557	C	FETUB	0.0132	0.0108	0.000682913	0.0320513	0.0147208
22	46535505	C	CELSR1	0.0287	0.0203	0.0006895	0.0448718	0.0243655
16	86568827	C	FOXC2	0.0012	0.0013	0.000694306	0.0192308	0
3	132356915	C	ACPP	0.1314	0.1247	0.0007145	0.227564	0.140504
2	241212170	T	ANO7	0.1818	0.2264	0.0007335	0.298077	0.207168
5	837373	A	ZDHHC11	0.0097	0.0611	0.000751629	0.0290323	0.00153296
17	44259613	T	SLC4A1	0.0333	0.0291	0.000757	0.0512821	0.037813
7	92536880	A	RBM48	0.0197	0.0075	0.000762549	0	0.0015528
1	246647317	A	CNST	0.0004	0.0004	0.000763682	0.00641026	0.000253807
3	132356899	C	ACPP	0.1314	0.1242	0.000764	0.227564	0.142566
1	152313385	A	FLG	0.0094	0.0096	0.00077387	0.0224359	0.00862944
13	27435748	G	MTIF3	0.0002	0.0003	0.000777715	0.00641026	0.000507614
2	241253433	C	HDLBP	0.1856	0.2126	0.0007795	0.323718	0.22067
6	31538868	A	ATP6V1G2-DDX39B;DDX39B	0.0115	0.0099	0.00078217	0.0352564	0.0104061
11	114582667	A	NXPE4	0.0010	0.0012	0.000793652	0.00961538	0.00177755
7	73477259	A	BAZ1B	0.0020	0.0043	0.000798416	0.0160256	0.00203046
1	7778260	A	VAMP3	.	0.0005	0.000798646	0.00967742	0
17	75757359	G	GALK1;ITGB4	0.0123	0.0214	0.000801611	0.0160256	0.00433011
10	25598438	C	GPR158	1.197e-05	.	0.000815045	0	0.000507614
10	86679420	A	LDB3	0.0030	0.0035	0.000816352	0.00961538	0.00279188
14	104954197	A	AHNAK2	0.0052	0.0031	0.000825301	0.0192308	0.00583756
5	179765850	T	MAML1	0.0002	0.0002	0.000826282	0.00641026	0.000253807
12	47697652	A	RPAP3	4.425e-05	6.38e-05	0.000826775	0	0.000507614
18	45644048	A	SLC14A2	8.355e-05	9.561e-05	0.000827553	0	0.000507614
4	39467659	T	LIAS	0.0373	0.0232	0.0008355	0.0544872	0.0261421
17	39408565	A	MED1	4.375e-05	.	0.000839811	0	0.000507614
3	129433084	A	MBD4	0.1929	0.2163	0.000841	0.160256	0.0784264
21	43797678	C	RRP1	0.5640	0.5637	0.000842	0.352564	0.444586
21	46349142	T	PCNT	1.591e-05	.	0.000845348	0	0.000507614
2	197497174	G	HSPD1	1.193e-05	.	0.000845952	0	0.000507614
2	200506995	A	KCTD18	2e-05	.	0.000845952	0	0.000507614
4	3212604	A	HTT	2.404e-05	0.0001	0.000846643	0	0.000507614
1	100149092	C	LRRC39	2.912e-05	.	0.000849068	0	0.000253807
1	100731437	C	VCAM1	6.795e-05	.	0.000849068	0	0.000253807
1	176864386	A	ASTN1	7.964e-06	3.186e-05	0.000849068	0	0.000253807
1	204249144	T	PLEKHA6	8.05e-06	.	0.000849068	0	0.000253807
1	205850059	T	PM20D1	8.012e-06	.	0.000849068	0	0.000253936
1	207614438	A	CR1	4.012e-06	.	0.000849068	0	0.000253807
1	207683808	C	CR1L	.	9.554e-05	0.000849068	0	0.000258264
2	8731707	A	KIDINS220	8.014e-06	.	0.000849068	0	0.000253807
2	43943840	C	LRPPRC	0.0001	3.188e-05	0.000849068	0	0.000253807
2	165676511	A	CSRNP3	2.79e-05	.	0.000849068	0	0.000253807
2	182752107	G	DNAJC10	2.789e-05	3.185e-05	0.000849068	0	0.000253807
2	206704896	T	DYTN	4.018e-06	.	0.000849068	0	0.000254323
2	233122213	T	INPP5D	1.204e-05	.	0.000849068	0	0.000253936
3	130470886	G	COL6A5	1.211e-05	.	0.000849068	0	0.000256148
3	189738705	A	TP63	3.186e-05	6.369e-05	0.000849068	0	0.000254065
4	24576392	A	DHX15	3.976e-06	.	0.000849068	0	0.000253807
4	76181027	C	SCARB2	7.964e-06	3.186e-05	0.000849068	0	0.000253807
5	14681446	C	OTULIN	0.0052	0.0188	0.000849068	0	0.000253807
5	14692921	G	OTULIN	0.0050	0.0189	0.000849068	0	0.000253807
5	57482556	C	ACTBL2	3.985e-06	.	0.000849068	0	0.000253807
5	62591638	G	IPO11	6.891e-05	.	0.000849068	0	0.000254065
5	113385171	A	MCC	8.015e-06	.	0.000849068	0	0.000253807
5	138930663	T	CTNNA1	4.071e-06	.	0.000849068	0	0.000253807
5	179765435	A	MAML1	6.365e-05	0.0002	0.000849068	0	0.000253807
7	11637003	T	THSD7A	1.005e-05	.	0.000849068	0	0.000254453
7	44978858	C	MYO1G	3.983e-06	.	0.000849068	0	0.000253807
7	130202500	T	RP11-775D22.3	4.552e-06	.	0.000849068	0	0.000253807
8	10700366	T	C8orf74	9.24e-05	.	0.000849068	0	0.000253807
9	19326128	G	DENND4C	1.195e-05	.	0.000849068	0	0.000253807
9	106928637	T	ZNF462	8.365e-05	0.0003	0.000849068	0	0.000253807
9	125350884	T	GAPVD1	4.25e-06	.	0.000849068	0	0.000253807
10	93503223	T	CEP55	0.0010	0.0030	0.000849068	0	0.000253807
10	98383678	A	PYROXD2	.	.	0.000849068	0	0.000253936
10	98407600	A	PYROXD2	0.0010	0.0005	0.000849068	0	0.000253936
11	233508	C	SIRT3	2.784e-05	.	0.000849068	0	0.000253807
11	47290158	T	MADD	7.964e-06	3.187e-05	0.000849068	0	0.000253807
11	62807504	T	STX5	7.958e-06	.	0.000849068	0	0.000254065
12	1116041	G	ERC1	2.443e-05	3.185e-05	0.000849068	0	0.000253807
12	6526528	A	NCAPD2	3.181e-05	.	0.000849068	0	0.000253807
12	51891102	C	ANKRD33	3.978e-06	.	0.000849068	0	0.000253807
12	57178972	T	LRP1	6.372e-05	3.186e-05	0.000849068	0	0.000253807
12	64286010	T	C12orf56	0.0007	0.0008	0.000849068	0	0.000255885
12	99246506	T	ANKS1B	8.032e-06	.	0.000849068	0	0.000253807
12	123176771	C	MPHOSPH9	3.189e-05	.	0.000849068	0	0.000253936
13	30939737	G	TEX26	3.977e-06	.	0.000849068	0	0.000253807
13	111292110	T	ARHGEF7	3.997e-05	3.186e-05	0.000849068	0	0.000253936
14	20378131	A	TEP1	3.585e-05	9.561e-05	0.000849068	0	0.000253807
14	20693934	A	ANG	1.988e-05	3.189e-05	0.000849068	0	0.000253807
14	50981883	T	TRIM9	3.977e-06	.	0.000849068	0	0.000253807
14	75971717	A	TGFB3	7.164e-05	0.0003	0.000849068	0	0.000254065
15	41766801	A	MGA	7.221e-05	0.0001	0.000849068	0	0.000253807
16	56899534	G	SLC12A3	3.977e-06	.	0.000849068	0	0.000253807
16	81188920	C	PKD1L2	5.61e-05	9.578e-05	0.000849068	0	0.000253807
17	15331396	C	TEKT3	7.954e-06	.	0.000849068	0	0.000253807
18	63331831	T	KDSR	5.175e-05	9.55e-05	0.000849068	0	0.000253807
19	12353175	T	ZNF442	.	.	0.000849068	0	0.000253807
19	19201662	G	RFXANK	0.0002	0.0001	0.000849068	0	0.000253807
19	52066105	T	ZNF841	6.793e-05	3.185e-05	0.000849068	0	0.000253807
20	23749126	A	CST1	0.0005	0.0004	0.000849068	0	0.000253807
4	2208249	T	POLN	0.0002	0.0001	0.000852256	0	0.00101678
14	93637256	G	UNC79	.	.	0.000862	0.253205	0.329684
8	56441828	T	PENK	0.0034	0.0111	0.000868735	0.00641026	0
22	17791210	A	MICAL3	0.0016	0.0063	0.000870675	0	0.000509684
8	38393008	G	LETM2	0.0004	0.0003	0.00087112	0.00961538	0
10	37832765	C	ZNF248	0.0013	0.0014	0.000871173	0.00961538	0.00101678
17	32659167	A	MYO1D	0.0024	0.0039	0.000871289	0	0.000761421
19	55954767	T	NLRP8	0.0014	0.0013	0.000879494	0.00961538	0.000761421
13	23334904	T	SACS	0.0008	0.0016	0.000882794	0	0.000761421
11	28088512	C	KIF18A	0.0002	6.371e-05	0.000895965	0	0.000764916
19	53238363	G	ZNF677	0.0014	0.0014	0.000897099	0.0128205	0.00101523
5	14758467	T	ANKH	0.0019	0.0063	0.000901688	0	0.000761808
2	178563231	A	TTN	0.0001	.	0.000902064	0	0.000761421
12	71553109	C	LGR5	0.0009	0.0008	0.000903866	0	0.000761808
4	78579081	A	ANXA3	0.0018	0.0014	0.000904	0.00641026	0.000253936
19	52066986	G	ZNF841	5.206e-05	3.185e-05	0.000912452	0	0.000763359
1	109261644	A	CELSR2	0.0005	0.0004	0.000921707	0	0.00101678
16	66885764	A	PDP2	0.0014	0.0011	0.00092821	0.0128205	0.00177665
12	92706590	A	C12orf74	0.0724	0.0556	0.0009455	0.134615	0.0689919
17	76226266	G	RNF157	.	0.1209	0.0009565	0.108974	0.0556402
1	28466530	A	PHACTR4	0.0413	0.1006	0.00096963	0.0448718	0.0162437
20	4699190	A	PRNP	0.0245	0.0372	0.0009897	0.0448718	0.0195431
9	121312513	G	GSN	0.0335	0.0352	0.0010095	0.0833333	0.0501022
2	111945070	T	MERTK	0.2367	0.2209	0.0010125	0.36129	0.271186
2	214974846	T	ABCA12	0.0423	0.0894	0.00101427	0.0352564	0.00939086
9	127444390	T	ZNF79	0.1579	0.0908	0.001028	0.160256	0.0799492
20	4699571	G	PRNP	0.0253	0.0377	0.00103346	0.0448718	0.0203046
4	36210485	A	ARAP2	0.0009	0.0010	0.00103929	0	0.00101523
4	86782287	G	PTPN13	0.0002	0.0004	0.00104227	0	0.000761421
9	131447220	G	PRRC2B	0.0001	.	0.00104551	0	0.00101523
2	111997366	T	MERTK	0.2373	0.2210	0.0010855	0.362179	0.275127
17	18119911	A	MYO15A	0.0014	0.0013	0.0010889	0.00961538	0.000507614
2	111997303	A	MERTK	0.2371	0.2209	0.001099	0.362179	0.275521
15	90878329	T	FURIN	0.0017	0.0004	0.001131	0	0.00102249
6	35737365	G	ARMC12	0.1368	0.1417	0.001161	0.128205	0.211548
10	86500707	C	WAPL	0.0004	0.0005	0.00116212	0.00641026	0.000761808
18	45624748	A	SLC14A2	0.0036	0.0039	0.00118212	0.0224359	0.00583756
5	69414057	A	RAD17	0.0116	0.0053	0.00119475	0.0224359	0.00659898
19	42240016	T	AC006486.9;GSK3A	3.58e-05	.	0.0012026	0	0.000507614
4	70366713	T	SMR3A	.	.	0.001203	0.0416667	0.0263959
17	4809100	T	PLD2	0.2696	0.3038	0.001216	0.320513	0.235533
9	133332630	A	SURF6	0.3523	0.3096	0.0012385	0.253205	0.387563
10	128108163	A	MKI67	0.0690	0.0663	0.001241	0.160256	0.0945122
9	133332667	A	SURF6	0.3535	0.3100	0.001258	0.253205	0.388325
9	21140945	A	IFNW1	0.0150	0.0167	0.00126956	0.0387097	0.0168281
2	106843463	T	ST6GAL2	0.0038	0.0119	0.00127724	0.00320513	0.000253807
22	50250462	A	HDAC10	3.195e-05	9.562e-05	0.00128762	0	0.000507614
4	76754772	A	SHROOM3	0.0498	0.0270	0.001299	0.0576923	0.0351324
15	90961802	A	RCCD1	0.0005	0.0009	0.00130258	0.00641026	0.000253807
4	761398	T	PCGF3	0.0031	0.0075	0.00130569	0.0128205	0.00126904
1	20645555	G	PINK1-AS	.	.	0.001308	0.157051	0.112551
2	73700951	A	NAT8B	0.0076	0.0058	0.00131288	0.0224359	0.00659898
16	19071899	A	COQ7	.	.	0.00133767	0.0512821	0.0185279
10	87931071	A	PTEN	0.0001	6.403e-05	0.00135506	0	0.000510986
15	89292723	T	FANCI	0.0083	0.0299	0.00135682	0.00641026	0
10	24856986	T	PRTFDC1	0.0005	0.0005	0.00136076	0.00961538	0.000507614
2	111929411	A	MERTK	0.2311	0.1988	0.001375	0.362179	0.274898
15	54013415	A	UNC13C	0.0027	0.0025	0.00137648	0.0128205	0.00126904
1	223802921	A	TP53BP2	0.0384	0.0285	0.0013875	0.0673077	0.0368582
2	54255815	A	TSPYL6	0.0007	0.0003	0.0013986	0.00641026	0.000253807
12	103660725	G	STAB2	0.0009	0.0007	0.00140539	0.00641026	0.000507614
14	104952897	C	AHNAK2	0.0990	0.1237	0.001439	0.0769231	0.0418782
14	104953878	C	AHNAK2	0.0977	0.1193	0.001439	0.0769231	0.0418782
12	57041268	G	MYO1A	0.0356	0.0287	0.0014465	0.0160256	0.0408837
12	57064176	C	NEMP1	0.0358	0.0296	0.0014465	0.0160256	0.0410296
2	119965462	G	PTPN4	0.0033	0.0023	0.00145701	0.0160256	0.00181159
14	104952301	G	AHNAK2	0.0988	0.1260	0.00146	0.0769231	0.042132
17	75835872	A	UNC13D	0.0039	0.0153	0.00146761	0.00641026	0
10	128106975	A	MKI67	0.0021	0.0018	0.0014748	0.00961538	0.00101523
11	43493754	G	TTC17	0.3251	0.3831	0.001478	0.317308	0.268293
3	149198448	T	CP	.	.	0.0014885	0.0833333	0.0412214
10	128101365	A	MKI67	0.0689	0.0664	0.0014885	0.160256	0.0946701
10	128108410	C	MKI67	0.0691	0.0666	0.0015195	0.160256	0.0954315
17	41909521	G	ACLY	0.1019	0.1137	0.001535	0.0641026	0.13999
6	102068385	A	GRIK2	0.0175	0.0174	0.00155969	0.0384615	0.0170137
11	320836	C	RP11-326C3.11	.	.	0.0015655	0.567308	0.429188
4	186210645	C	CYP4V2	0.0043	0.0046	0.00160647	0.0224359	0.00126904
3	52528068	A	NT5DC2	0.0004	0.0004	0.00160662	0.00961538	0
2	215346932	G	ATIC	0.0066	0.0054	0.0016089	0.0224359	0.00507614
3	129437693	G	MBD4	0.1163	0.1154	0.001609	0.151613	0.0748092
7	82952942	G	PCLO	0.0153	0.0578	0.00162574	0.00641026	0
7	82954072	G	PCLO	0.0191	0.0724	0.00162574	0.00641026	0
7	82966008	T	PCLO	0.0190	0.0721	0.00162574	0.00641026	0
1	152351526	C	FLG2	0.0067	0.0036	0.00162747	0.0160256	0.00431472
5	36219608	T	NADK2	0.0133	0.0143	0.001651	0.0416667	0.0238579
11	581476	T	PHRF1	0.0046	0.0052	0.00168207	0.0192308	0.00280326
1	225937685	A	LEFTY2	0.0408	0.0288	0.0016885	0.0576923	0.042472
3	52223167	T	RP11-330H6.5;TLR9	0.0067	0.0058	0.00171767	0.0128205	0.00203046
3	52353165	A	DNAH1	0.0065	0.0037	0.00171767	0.0128205	0.00203046
3	52392973	C	DNAH1	0.0057	0.0030	0.00171767	0.0128205	0.00203046
3	52399135	T	DNAH1	0.0060	0.0033	0.00171767	0.0128205	0.00203046
3	52402901	G	BAP1	0.0059	0.0033	0.00171767	0.0128205	0.00203046
3	52423266	T	PHF7	0.0060	0.0033	0.00171767	0.0128205	0.00203046
1	26368441	T	ZNF683	0.0112	0.0325	0.00172235	0.0128205	0.00177755
12	77064629	A	E2F7	0.0031	0.0028	0.00174605	0.00961538	0.00228426
1	209650930	A	LAMB3	0.0019	0.0021	0.00175052	0.0192308	0.00177665
6	36306371	A	PNPLA1	0.0116	0.0096	0.00175608	0.0352564	0.0137056
1	23092881	G	LUZP1	.	.	0.001763	0.211538	0.126904
17	4893365	T	MINK1	.	0.0282	0.001784	0.0673077	0.0363868
3	160431746	A	SMC4	3.587e-05	3.186e-05	0.00179328	0.00641026	0
9	96929069	G	NUTM2G	0.0266	0.0744	0.00179343	0.0224359	0.000254194
10	89012010	A	FAS	0.0015	0.0010	0.00181553	0	0.00126904
15	93002344	G	CHD2	0.0141	0.0046	0.00182533	0.00961538	0
15	93002369	G	CHD2	0.0127	0.0046	0.00182533	0.00961538	0
2	241239719	A	HDLBP	0.1833	0.2094	0.0018255	0.317308	0.218639
6	32293853	A	C6orf10	0.0107	0.0213	0.00182989	0.0224359	0.00558376
6	30722488	T	TUBB	0.0558	0.0699	0.0018435	0.0612903	0.0238462
10	128109225	A	MKI67	0.0671	0.0661	0.001849	0.157051	0.0954315
12	31981306	C	KIAA1551	.	.	0.001875	0.38141	0.268429
6	30728143	T	FLOT1	0.0548	0.0702	0.0019035	0.0608974	0.0238579
6	30730408	G	FLOT1	0.0553	0.0699	0.0019035	0.0608974	0.0238579
6	30740651	C	FLOT1	0.0556	0.0707	0.0019035	0.0608974	0.0238579
6	31815660	C	HSPA1A	.	0.0242	0.00191169	0.0416667	0.0135273
20	47089294	G	EYA2	0.0009	0.0016	0.00191366	0.00641026	0.000253807
2	207977430	A	PLEKHM3	0.0009	0.0008	0.00193065	0.00961538	0.000761421
13	113149478	G	F10	1.209e-05	.	0.0019442	0	0.000761421
14	104775239	A	AKT1	0.0322	0.0832	0.00197585	0.0160256	0.00254323
2	102708539	C	SLC9A2	0.0091	0.0094	0.00198195	0.0224359	0.00685279
11	10779032	G	CTR9	0.0015	0.0010	0.00198354	0.00961538	0
10	94246524	A	PLCE1	0.0021	0.0015	0.00198676	0.00961538	0.000507614
1	23193140	G	HTR1D	0.1649	0.1252	0.001988	0.144231	0.0794416
2	225409033	G	NYAP2	0.0035	0.0030	0.00200646	0.0160256	0.00382848
7	6436473	A	DAGLB	0.0244	0.0180	0.002012	0.0641026	0.0228426
22	30428707	A	MTFP1;RP4-539M6.19	0.0019	0.0022	0.00202965	0.00961538	0.00333504
17	62680326	G	CTD-3035K23.3	0.0003	0.0004	0.00203549	0	0.000762583
14	67575848	A	PLEKHH1	0.0019	0.0011	0.00203649	0.00961538	0.000763359
3	129532420	T	RHO	0.0815	0.0695	0.002059	0.137821	0.0629442
6	45949262	T	CLIC5	0.0165	0.0143	0.00206	0.0544872	0.0215736
19	23359788	A	ZNF91	2.801e-05	.	0.00206366	0.00641026	0.000253807
11	105100506	T	CARD16;CARD17	0.1435	0.1491	0.0020665	0.13141	0.233096
11	61329340	A	DDB1	0.0034	0.0035	0.00208869	0	0.00203046
11	61351000	A	CYB561A3	0.0035	0.0034	0.00208869	0	0.00203149
6	31589151	A	NCR3	0.0307	0.0314	0.00211012	0.0512821	0.0178389
19	6468029	T	DENND1C	0.0163	0.0113	0.00212736	0.0384615	0.00992872
9	132283232	T	SETX	0.0830	0.0773	0.00212817	0.0416667	0.0182741
6	158086949	G	SYNJ2	.	.	0.002138	0.580128	0.449924
3	12839319	C	RPL32	0.1321	0.1861	0.002163	0.128205	0.101269
16	11691891	C	TXNDC11	0.0089	0.0094	0.00217918	0.0288462	0.0101523
13	39047828	T	NHLRC3	0.0020	0.0024	0.00217952	0.0128205	0.000761421
9	83880361	T	KIF27	0.0019	0.0072	0.00218569	0.00641026	0
11	5611325	T	TRIM6	0.0008	0.0014	0.00220907	0.00641026	0.000507614
5	179621204	C	HNRNPH1	0.0956	0.0926	0.0022285	0.16129	0.0997969
20	63238474	T	BIRC7	0.4774	0.4353	0.002237	0.403846	0.473347
1	23093362	T	LUZP1	.	.	0.002262	0.208333	0.126524
12	82478919	A	METTL25	0.0361	0.0342	0.002268	0.025641	0.0571066
7	67014511	G	TYW1	2.399e-05	0.0002	0.00227126	0.00961538	0.000253807
11	78658681	T	TENM4	0.0003	0.0005	0.00227731	0.00641026	0
22	44862577	G	ARHGAP8;PRR5-ARHGAP8	0.0923	0.0928	0.002284	0.185897	0.119411
13	23897040	T	C1QTNF9B	.	0.0006	0.00228456	0.00961538	0
11	32958082	C	QSER1	0.0010	0.0005	0.00228922	0.00641026	0.00177755
10	75164751	C	SAMD8	0.0187	0.0182	0.0023085	0.0448718	0.0254065
1	23091660	C	LUZP1	.	.	0.0023165	0.208333	0.12646
11	108353888	C	ATM;C11orf65	0.0262	0.0210	0.002327	0.0608974	0.0233503
1	84647546	A	SSX2IP	.	.	0.002335	0.301282	0.370747
18	50392269	C	SKA1	0.3954	0.3516	0.002342	0.378205	0.305612
1	23092768	G	LUZP1	.	.	0.0023445	0.208333	0.126904
1	23092890	C	LUZP1	.	.	0.0023445	0.208333	0.126904
10	102359233	T	GBF1	0.0020	0.0013	0.00235005	0.0128205	0.00203149
1	116399396	A	ATP1A1	0.0034	0.0032	0.00235388	0.0128205	0.00228426
15	59682367	G	BNIP2	0.3686	0.3307	0.0023575	0.288462	0.350384
17	7564899	T	SENP3;SENP3-EIF4A1	.	.	0.002359	0.391026	0.276951
6	89751452	G	MDN1	0.0011	0.0011	0.00237861	0.00641026	0.000761421
3	141444203	C	ZBTB38	0.0166	0.0135	0.00239282	0.0416667	0.0124365
6	106520799	T	AIM1	0.0095	0.0075	0.00239623	0.0224359	0.00839268
5	135446706	A	DCANP1	0.0315	0.0819	0.00240272	0.00641026	0.0226118
5	135446753	C	DCANP1	0.0322	0.0848	0.00240272	0.00641026	0.0226118
6	9939305	C	OFCC1	0.0046	0.0024	0.00241876	0.016129	0.00482234
3	94094297	G	NSUN3	0.0027	0.0044	0.00245458	0.0160256	0.00584053
20	158935	A	DEFB127	0.3687	0.2999	0.0024605	0.423077	0.338348
20	158768	A	DEFB127	0.3665	0.3001	0.0025035	0.423077	0.336563
18	45639867	C	SLC14A2	0.0008	0.0006	0.00251387	0.00641026	0.000507614
5	179593621	C	RUFY1	0.0952	0.0939	0.0025305	0.157051	0.100407
15	74751703	C	CYP1A2	.	.	0.00254765	0	0.000507614
4	118054602	C	NDST3	.	.	0.00256934	0.00641026	0
10	21673564	C	MLLT10	.	.	0.00256934	0.00641026	0
15	58887345	C	SLTM	.	.	0.00256934	0.00641026	0
15	58887346	C	SLTM	.	.	0.00256934	0.00641026	0
17	42722896	C	EZH1	.	.	0.00256934	0.00641026	0
17	42722897	C	EZH1	.	.	0.00256934	0.00641026	0
17	42722898	C	EZH1	.	.	0.00256934	0.00641026	0
5	840458	T	ZDHHC11	0.0019	0.0017	0.00258376	0.00641026	0.000761421
20	6096854	G	FERMT1	0.1096	0.0719	0.002589	0.0801282	0.0403553
9	94322267	C	NUTM2F	0.0014	0.0031	0.00264297	0.00641026	0.000254194
11	118643907	T	PHLDB1	0.2309	0.1991	0.002645	0.294872	0.214794
10	16925326	T	CUBN	0.0165	0.0109	0.00265887	0.0160256	0.00558376
3	129421646	C	EFCAB12	0.0968	0.1051	0.0026775	0.150641	0.0726995
12	95787307	A	NTN4	0.0056	0.0031	0.00269812	0.0128205	0.00304569
20	157507	T	DEFB127	0.3793	0.3128	0.002704	0.423077	0.338161
11	78712431	A	TENM4	.	0.0168	0.00271509	0.0192308	0.0117407
9	76709061	T	PRUNE2	0.0073	0.0041	0.00276611	0.00641026	0.000253807
12	5494572	C	NTF3	.	.	0.00277114	0.00641026	0
9	85579026	C	AGTPBP1	0.0002	0.0004	0.00279048	0.00641026	0
12	106978499	T	MTERF2	0.1263	0.1280	0.0027925	0.099359	0.133503
6	25279891	C	CARMIL1	.	.	0.0028045	0.335484	0.262328
2	96023430	A	GPAT2	0.0209	0.0237	0.0028125	0.0160256	0.0370747
1	103004482	A	COL11A1	0.0002	6.37e-05	0.00284998	0	0.000762583
12	110722198	A	PPP1CC	0.1494	0.2226	0.002867	0.169872	0.104368
22	39032391	G	APOBEC3D;CTA-150C2.22	.	0.2511	0.002877	0.217949	0.295385
15	39973598	A	EIF2AK4	.	.	0.0028935	0.0160256	0.0647208
5	57251079	T	GPBP1	0.0009	0.0011	0.00291337	0.00961538	0.00177665
3	52524464	A	NT5DC2;STAB1	0.0061	0.0033	0.00296177	0.0128205	0.00304569
2	168691037	T	CERS6	0.0008	0.0009	0.00299721	0.00641026	0
20	44337359	A	R3HDML	0.0032	0.0026	0.00301416	0.0128205	0.00177665
20	41420939	A	CHD6	0.0104	0.0114	0.00301556	0.0320513	0.0152284
18	36709179	G	FHOD3	0.0280	0.0227	0.0030185	0.0576923	0.0332487
4	56931344	G	REST	0.0004	0.0004	0.00302665	0.00641026	0
2	234070014	T	SPP2	0.0305	0.0507	0.003042	0.0576923	0.0220812
5	60603586	G	DEPDC1B	.	.	0.0030445	0.378205	0.475753
6	99943081	T	MCHR2	0.0123	0.0089	0.00305332	0.0288462	0.00837563
10	128107642	A	MKI67	0.0027	0.0043	0.00307698	0.0160256	0.00431472
22	23744843	T	ZNF70	0.0031	0.0031	0.00308435	0.00961538	0.00253807
1	31665538	G	COL16A1	.	.	0.00309328	0.00645161	0
1	78937828	G	ADGRL4	9.804e-05	0.0001	0.00311353	0	0.00101523
20	5863306	A	C20orf196	0.0358	0.0318	0.003126	0.0288462	0.0543147
1	74752306	T	TYW3	0.0099	0.0325	0.00313608	0.00961538	0
15	51222375	A	CYP19A1	0.0236	0.0332	0.00317728	0.0480769	0.0213198
10	46010661	T	NCOA4	.	.	0.00319079	0.00961538	0.00177665
2	218890289	A	WNT10A	0.0139	0.0122	0.00320615	0.025641	0.010422
20	158815	A	DEFB127	0.3687	0.3	0.0032915	0.423077	0.338603
1	7829896	A	PER3	0.0010	0.0026	0.00330695	0.00961538	0
19	54173068	T	TMC4	0.4009	0.3883	0.003321	0.336538	0.405076
6	31589145	T	NCR3	0.0453	0.0393	0.00332295	0.0480769	0.0190646
17	16027549	A	TTC19	0.0014	0.0004	0.00332531	0	0.00101574
12	101346633	C	UTP20	0.0006	0.0007	0.00333259	0.00641026	0
10	5740059	A	FAM208B	0.0384	0.0182	0.00334743	0.025641	0.00989848
5	170911066	C	RANBP17	0.0029	0.0015	0.00337226	0.00641026	0
9	5968303	C	KIAA2026	0.0011	0.0010	0.00338073	0	0.00152284
10	113657530	G	NRAP	.	.	0.003386	0.13871	0.0832909
5	140787544	A	PCDHA1	0.0001	3.186e-05	0.0034101	0	0.000761421
1	204549337	A	MDM4	0.0013	0.0011	0.00342101	0.00961538	0.00101523
3	112580695	C	SLC35A5	0.0001	0.0001	0.00345167	0.00641026	0
14	64097962	A	SYNE2	0.0124	0.0161	0.00346116	0.0288462	0.00786802
6	36330539	A	C6orf222	0.0023	0.0023	0.00351427	0.00961538	0.00152284
14	64730714	C	PLEKHG3	0.0002	0.0003	0.00351481	0.00641026	0
15	89293908	T	FANCI	0.0247	0.0729	0.00354073	0.00961538	0.00152284
11	72000047	G	IL18BP	0.0007	0.0007	0.00359597	0.00641026	0
6	44286340	G	TCTE1	0.0023	0.0055	0.00361894	0.0192308	0.00456853
4	68098987	T	TMPRSS11F	1.596e-05	.	0.00364651	0	0.000507872
19	12865232	A	MAST1	.	0.0006	0.00367186	0.00641026	0
5	119150120	A	DMXL1	0.0012	0.0017	0.00368358	0.00961538	0.00126904
15	22872796	T	CYFIP1	.	.	0.003701	0.525641	0.398153
11	67455397	A	CABP4	0.0020	0.0022	0.00371301	0	0.00331464
10	79277355	G	ZMIZ1	0.0939	0.0862	0.003726	0.0961538	0.0763359
9	69229208	A	TJP2	0.0047	0.0112	0.0037408	0.00641026	0.000253807
19	21536411	A	ZNF429	0.0111	0.0109	0.00375567	0.0352564	0.0200508
1	205524208	T	CDK18	0.0009	0.0009	0.00375803	0.00641026	0.000253807
10	102140114	G	PPRC1	0.0351	0.0154	0.00376744	0.00961538	0.000253807
3	46902878	C	PTH1R	0.0354	0.0784	0.0038132	0.0512821	0.0178026
2	110091721	C	MALL	0.0008	0.0008	0.00382002	0	0.00152284
12	58882969	T	LRIG3	0.0033	0.0031	0.00385499	0	0.00786802
1	84647520	T	SSX2IP	.	.	0.0038685	0.0897436	0.173604
11	111285994	C	C11orf53	0.0136	0.0132	0.00388621	0.00320513	0.0185279
16	23641596	T	DCTN5	0.0004	0.0008	0.00390285	0	0.000761808
17	5363048	G	RABEP1	0.0403	0.0329	0.0039045	0.0193548	0.0594995
13	32340099	T	BRCA2	0.0176	0.0201	0.003926	0.0512821	0.027665
8	144084824	T	GPAA1	0.0816	0.1360	0.0039355	0.105769	0.0593909
15	41536980	A	RPAP1	0.0161	0.0164	0.00396024	0.00961538	0.00253807
9	117713024	G	TLR4	0.0605	0.0667	0.003974	0.0801282	0.0449695
17	21298818	A	MAP2K3	.	.	0.00398401	0.00961538	0
1	197328835	A	CRB1	0.0013	0.0006	0.00398615	0.00961538	0.00229944
18	45682443	A	SLC14A2	0.0082	0.0072	0.00399697	0.025641	0.0116751
7	81959320	A	CACNA2D1	0.2906	0.2523	0.004018	0.375	0.294133
18	58919454	G	ZNF532	0.0007	0.0007	0.00404512	0.00961538	0.000507614
9	99069713	A	COL15A1	0.1131	0.1154	0.0040515	0.0801282	0.0436548
12	69655686	G	BEST3	0.0063	0.0046	0.0040519	0.0192308	0.00558376
7	122302795	G	FEZF1	0.0269	0.0261	0.004077	0.0192308	0.0494924
12	121184577	G	P2RX7	0.0102	0.0362	0.0040773	0.00641026	0
12	123694815	A	TCTN2	0.0031	0.0125	0.0040773	0.00645161	0
11	89355000	A	NOX4	0.0918	0.0767	0.0040905	0.0451613	0.0934435
2	240524222	T	ANKMY1	0.0217	0.0099	0.00411536	0.025641	0.00862944
9	32634469	C	TAF1L	0.0707	0.0622	0.0041285	0.144231	0.0880711
4	38988824	T	TMEM156	0.0029	0.0024	0.00413809	0.0224359	0.00203046
3	56615113	G	CCDC66	0.0002	0.0002	0.00414626	0.00641026	0.000253807
16	28606173	T	SULT1A1	0.0003	0.0003	0.0041516	0.00961538	0.000507872
3	140532529	G	CLSTN2	0.0003	0.0003	0.00417437	0.00641026	0.000254065
9	36087879	A	RECK	0.0921	0.0897	0.00418	0.0897436	0.0538618
18	35264092	T	ZSCAN30	0.0577	0.0597	0.004184	0.0512821	0.091417
2	135856685	G	MCM6	.	.	0.004213	0.362179	0.195519
1	197057159	G	F13B	0.0073	0.0060	0.00422192	0.025641	0.00431911
11	18020961	A	RP1-59M18.2	0.0029	0.0040	0.00422846	0.0160256	0.00329949
16	23080028	A	USP31	0.0099	0.0112	0.00422928	0.0192308	0.00634518
3	47869253	A	MAP4	0.0009	0.0006	0.00424291	0.00641026	0
16	22914936	T	HS3ST2	0.0852	0.0703	0.004244	0.13141	0.0956853
17	42565760	T	COASY	0.0078	0.0039	0.00427101	0.0192308	0.00456853
1	56792144	C	C1orf168	0.1679	0.2047	0.0042835	0.208333	0.137633
4	23812917	T	PPARGC1A	0.0040	0.0014	0.00432088	0.0160256	0.000253807
3	141443286	G	ZBTB38	0.1206	0.0786	0.004326	0.0608974	0.10736
1	152223103	A	FLG-AS1	0.2663	0.1627	0.0043425	0.121795	0.159898
15	44564675	A	SPG11	0.0205	0.0157	0.004347	0.0544872	0.0213198
9	32631783	C	TAF1L	0.0016	0.0021	0.00435079	0.00641026	0.000761421
4	1841548	T	LETM1	0.0096	0.0090	0.00436651	0.0224359	0.00812183
6	123352541	C	TRDN	0.0012	0.0011	0.00437568	0.00641026	0.000762195
15	29054294	T	APBA2	0.0006	0.0009	0.00439042	0.00641026	0.000761421
5	147636213	T	JAKMIP2-AS1	0.0368	0.0121	0.00439742	0.025641	0.00969388
7	157231244	T	UBE3C	0.0001	3.184e-05	0.00441863	0.00961538	0.000507614
17	82394424	T	OGFOD3	0.0090	0.0085	0.00444994	0.0288462	0.0109137
5	149028250	A	SH3TC2	0.0005	0.0003	0.00446933	0.00641026	0
10	103905169	C	STN1	0.0003	0.0008	0.00447095	0.00641026	0.000253807
6	70254561	T	COL9A1	0.0088	0.0077	0.004481	0.025641	0.00965447
10	14934728	C	DCLRE1C	0.0903	0.0935	0.004497	0.105769	0.0705584
2	73452829	T	ALMS1	0.0262	0.0237	0.004526	0.0544872	0.0218718
20	31465519	G	DEFB124	0.0025	0.0027	0.00457521	0.00961538	0.00101523
4	86107162	G	MAPK10	.	0.0084	0.00458069	0.025641	0.00698035
3	184277225	T	ECE2	0.0002	0.0002	0.0045895	0.00641026	0.000507872
3	191380871	G	CCDC50	0.0061	0.0029	0.00459098	0.0128205	0.00356961
19	47319769	A	C5AR1	0.0008	0.0002	0.00459895	0.00641026	0
8	85266595	G	CA13	9.243e-05	.	0.00460789	0.00641026	0
8	140890755	A	PTK2	0.0024	0.0046	0.00462626	0.00961538	0.00330117
3	11309079	T	ATG7	0.2497	0.1989	0.0046505	0.13141	0.187563
4	165085591	C	TMEM192	0.0010	0.0007	0.00465988	0.00641026	0.00126904
7	76626043	C	POMZP3	0.0016	0.0102	0.00466643	0.0128205	0.000256542
7	27198363	C	HOXA13	0.0018	0.0018	0.00466819	0.00641026	0.00152284
14	95105079	T	DICER1	0.0002	0.0003	0.00466918	0.00641026	0
19	58548099	A	TRIM28	0.0004	0.0002	0.00466964	0.00961538	0
1	244054113	T	ZBTB18	0.0025	0.0025	0.00469608	0.00961538	0.000761808
11	58614213	G	ZFP91;ZFP91-CNTF	0.4441	0.5067	0.004745	0.38141	0.458163
4	139890780	G	MAML3	0.0001	.	0.00476019	0	0.00101523
4	87662593	A	DMP1	0.0019	0.0015	0.00476345	0.00961538	0.00101833
1	3839662	T	CEP104	0.0191	0.0041	0.00476984	0.00641026	0
16	57887896	T	CNGB1	0.0006	0.0010	0.00480219	0.00641026	0.000253807
11	77123666	G	CAPN5	0.1081	0.1284	0.0048065	0.0897436	0.058689
14	50904403	T	ABHD12B	0.2585	0.2022	0.004858	0.25	0.170899
14	50904412	T	ABHD12B	0.2516	0.1770	0.0048685	0.25	0.171066
14	50904066	C	ABHD12B;PYGL	0.2596	0.2036	0.0048825	0.25	0.17132
14	50904432	T	ABHD12B	.	0.2030	0.0049015	0.25	0.170992
3	11260464	G	HRH1	4.045e-06	.	0.00490929	0.00641026	0
3	52478302	A	NISCH	.	.	0.004915	0.0897436	0.0512951
1	152109445	C	TCHH	0.5108	0.4373	0.0049245	0.509615	0.395325
16	61825013	T	CDH8	0.0003	0.0003	0.00496106	0.00961538	0
19	47432315	A	SLC8A2	0.1038	0.1106	0.004962	0.173077	0.124873
3	52504416	G	STAB1	0.0063	0.0048	0.0049927	0.0128205	0.00330452
3	52746223	C	NEK4	0.0122	0.0036	0.0049927	0.0128205	0.00330452
17	5020689	T	KIF1C	0.0590	0.0506	0.0050045	0.0705128	0.0371501
12	57047357	T	MYO1A	0.0005	0.0005	0.00500506	0.00641026	0.000507614
3	175097119	A	NAALADL2	0.0037	0.0020	0.00502481	0.00961538	0.00203046
1	152107513	G	TCHH	0.5124	0.4440	0.005032	0.509615	0.395431
17	42329523	T	STAT3	0.0013	0.0011	0.00505416	0.00641026	0.000507872
1	43451846	T	HYI	9.162e-05	6.371e-05	0.00506037	0.00320513	0
1	45332355	T	MUTYH	7.988e-06	3.187e-05	0.00506037	0.00320513	0
1	70038581	C	LRRC7	0.0004	0.0006	0.00506037	0.00320513	0
1	70039098	T	LRRC7	0.0022	0.0078	0.00506037	0.00320513	0
1	74342921	T	FPGT-TNNI3K;TNNI3K	0.0004	0.0012	0.00506037	0.00320513	0
1	74571424	A	ERICH3	0.0002	0.0006	0.00506037	0.00320513	0
1	74599840	T	ERICH3	0.0057	0.0204	0.00506037	0.00320513	0
1	109271497	G	CELSR2	0.0001	9.555e-05	0.00506037	0.00320513	0
1	236838432	G	MTR	1.591e-05	.	0.00506037	0.00320513	0
1	236838433	A	MTR	1.591e-05	.	0.00506037	0.00320513	0
1	244364735	A	C1orf100	8.351e-05	3.189e-05	0.00506037	0.00320513	0
2	19935572	A	WDR35	1.997e-05	3.189e-05	0.00506037	0.00320513	0
2	26309077	A	ADGRF3	6.419e-05	3.187e-05	0.00506037	0.00320513	0
2	96809469	T	CNNM4	7.958e-06	.	0.00506037	0.00320513	0
2	178549680	T	TTN	0.0002	0.0002	0.00506037	0.00320513	0
2	191001051	T	STAT1	0.0033	0.0123	0.00506037	0.00320513	0
2	201272719	T	CASP8	3.977e-06	.	0.00506037	0.00320513	0
2	209729854	T	MAP2	0	.	0.00506037	0.00322581	0
3	15601364	G	HACL1	2.786e-05	.	0.00506037	0.00320513	0
3	37324136	G	GOLGA4	.	.	0.00506037	0.00320513	0
3	44658941	C	ZNF35	0.0004	0.0003	0.00506037	0.00320513	0
3	48467043	A	TREX1	3.981e-06	.	0.00506037	0.00320513	0
3	48620934	T	TMEM89	3.182e-05	3.187e-05	0.00506037	0.00320513	0
3	49076997	A	QRICH1	4.27e-05	6.371e-05	0.00506037	0.00320513	0
3	98533028	A	GPR15	1.194e-05	.	0.00506037	0.00320513	0
3	197532409	C	BDH1	0.0001	9.554e-05	0.00506037	0.00320513	0
4	38878056	C	FAM114A1	4.388e-06	.	0.00506037	0.00320513	0
4	109870825	C	LRIT3	1.037e-05	3.183e-05	0.00506037	0.00320513	0
4	154586829	T	FGA	1.592e-05	.	0.00506037	0.00320513	0
5	37016125	G	NIPBL	0.0003	0.0004	0.00506037	0.00320513	0
5	102391040	G	SLCO6A1	0.0004	0.0005	0.00506037	0.00320513	0
6	32062282	T	TNXB	2.419e-05	3.185e-05	0.00506037	0.00320513	0
6	112099373	G	FAM229B	3.981e-06	.	0.00506037	0.00320513	0
6	112175488	C	LAMA4	0.0081	0.0288	0.00506037	0.00320513	0
7	32870290	G	KBTBD2	2.786e-05	6.369e-05	0.00506037	0.00320513	0
7	66945071	A	TMEM248	0.0003	0.0005	0.00506037	0.00320513	0
7	73478402	T	BAZ1B	.	.	0.00506037	0.00320513	0
7	98953342	T	TRRAP	.	3.185e-05	0.00506037	0.00320513	0
7	103635429	A	RELN	.	.	0.00506037	0.00320513	0
7	127374361	T	ZNF800	0.0004	0.0006	0.00506037	0.00320513	0
8	31157520	T	WRN	6.374e-05	0.0001	0.00506037	0.00320513	0
8	94940110	G	TP53INP1	0.0013	0.0046	0.00506037	0.00320513	0
9	37515937	G	FBXO10	4.818e-05	3.185e-05	0.00506037	0.00320513	0
9	72952971	G	ALDH1A1	0.0002	0.0001	0.00506037	0.00320513	0
10	5735398	C	FAM208B	0.0009	0.0029	0.00506037	0.00320513	0
10	17775969	T	TMEM236	.	0.0003	0.00506037	0.00322581	0
11	12002265	A	DKK3	0.0033	0.0008	0.00506037	0.00320513	0
11	17387738	T	KCNJ11	9.555e-05	0.0001	0.00506037	0.00320513	0
11	33769003	A	FBXO3	.	.	0.00506037	0.00320513	0
11	67065921	A	RHOD	0.0001	9.557e-05	0.00506037	0.00320513	0
12	2939425	C	TULP3;TULP3	0.0002	0.0002	0.00506037	0.00320513	0
12	31981124	G	KIAA1551	7.957e-06	.	0.00506037	0.00320513	0
12	49127937	G	RP11-386G11.10	3.981e-06	.	0.00506037	0.00320513	0
12	51488751	C	SLC4A8	6.761e-05	3.187e-05	0.00506037	0.00320513	0
12	54009536	G	HOXC8	0.0001	.	0.00506037	0.00320513	0
12	57181243	T	LRP1	3.188e-05	.	0.00506037	0.00320513	0
12	85979324	T	MGAT4C	1.207e-05	.	0.00506037	0.00320513	0
12	94581891	A	TMCC3	1.989e-05	3.184e-05	0.00506037	0.00320513	0
12	118019568	G	RFC5	.	0.0315	0.00506037	0.00320513	0
12	119710187	T	CIT	.	0.0103	0.00506037	0.00320513	0
12	120303865	T	SIRT4	0.0016	0.0055	0.00506037	0.00320513	0
12	120312943	T	SIRT4	0.0055	0.0204	0.00506037	0.00320513	0
12	121154774	T	P2RX7	0.0020	0.0069	0.00506037	0.00322581	0
12	121255749	C	CAMKK2	0.0031	0.0100	0.00506037	0.00320513	0
12	121509927	A	KDM2B	0.0056	0.0200	0.00506037	0.00320513	0
12	121653179	C	MORN3	0.0008	0.0027	0.00506037	0.00320513	0
12	122137441	A	MLXIP	0.0050	0.0186	0.00506037	0.00320513	0
12	122187847	T	LRRC43	0.0014	0.0051	0.00506037	0.00320513	0
12	123221812	C	MPHOSPH9	0.0009	0.0038	0.00506037	0.00320513	0
12	123265305	T	CDK2AP1	0.0013	0.0051	0.00506037	0.00320513	0
12	123620095	T	DDX55	0.0036	0.0138	0.00506037	0.00320513	0
12	123747595	A	ATP6V0A2	0.0029	0.0113	0.00506037	0.00322581	0
12	130451172	G	RIMBP2	0.0033	0.0120	0.00506037	0.00320513	0
12	130808622	T	STX2	0.0027	0.0015	0.00506037	0.00320513	0
13	26046774	T	SHISA2	0.0003	9.553e-05	0.00506037	0.00320513	0
13	49278535	C	CDADC1	4.78e-06	.	0.00506037	0.00320513	0
14	21522668	C	SALL2	.	.	0.00506037	0.00320513	0
14	72954484	A	DCAF4	.	.	0.00506037	0.00320513	0
14	96853175	G	VRK1	1.199e-05	3.186e-05	0.00506037	0.00320513	0
14	104025586	A	TDRD9	3.985e-06	.	0.00506037	0.00320513	0
15	23024132	C	TUBGCP5	.	.	0.00506037	0.00320513	0
15	34856907	A	AQR	0.0005	0.0007	0.00506037	0.00320513	0
15	48962603	T	SHC4	.	.	0.00506037	0.00320513	0
15	88878056	A	HAPLN3	8.361e-05	9.568e-05	0.00506037	0.00320513	0
16	672212	T	RHOT2	6.028e-05	0.0001	0.00506037	0.00320513	0
16	3299054	A	TIGD7	.	.	0.00506037	0.00320513	0
16	3591201	T	SLX4	9.15e-05	9.551e-05	0.00506037	0.00320513	0
16	28903512	T	ATP2A1	.	0.0006	0.00506037	0.00320513	0
16	28985883	A	LAT	0.0001	0.0004	0.00506037	0.00320513	0
16	67685692	A	GFOD2	0.0115	0.0004	0.00506037	0.00320513	0
16	84482674	G	TLDC1	3.978e-06	.	0.00506037	0.00320513	0
17	67945582	A	BPTF	8.184e-06	.	0.00506037	0.00320513	0
17	75955743	T	ACOX1	.	.	0.00506037	0.00320513	0
19	21808875	A	ZNF43	1.196e-05	3.187e-05	0.00506037	0.00320513	0
19	33206524	A	LRP3	8.755e-05	6.383e-05	0.00506037	0.00320513	0
19	55287209	T	BRSK1	0.0001	6.384e-05	0.00506037	0.00320513	0
19	57874012	T	ZNF814	0.0005	0.0006	0.00506037	0.00320513	0
20	14327268	C	FLRT3	7.973e-06	.	0.00506037	0.00320513	0
20	5985980	T	MCM8	0.0004	0.0003	0.00506567	0.00641026	0
2	169289151	T	LRP2	0.0114	0.0051	0.00507492	0.0224359	0.00329949
11	10306000	G	ADM	0.0092	0.0191	0.00509345	0.0192308	0
14	77025590	A	IRF2BPL	0.0011	0.0008	0.00510114	0.00961538	0.00228426
11	3666421	T	CHRNA10	0.0481	0.0477	0.0051285	0.0320513	0.0731336
9	128908178	C	LRRC8A	0.1972	0.2298	0.00513	0.237179	0.162437
12	90964161	G	EPYC	0.0002	0.0002	0.00515336	0.00641026	0.000507614
4	56017821	G	CEP135	0.0331	0.0228	0.005218	0.00641026	0.0326198
19	30548239	G	ZNF536	0.0087	0.0097	0.00525562	0	0.00482234
1	97573863	T	DPYD	0.0141	0.0133	0.005293	0.0128205	0.0294416
15	61927138	A	VPS13C	0.0084	0.0079	0.00531443	0.0224359	0.00685279
8	86743449	A	RP11-386D6.1	0.0172	0.0134	0.00533412	0.0448718	0.0203046
16	1809341	G	HAGH	0.0045	0.0010	0.00535382	0.00961538	0.000253807
3	52808548	T	ITIH3	0.0354	0.0665	0.00536735	0.0128205	0.0035533
3	56640162	A	FAM208A	.	.	0.0053725	0.0548387	0.0774936
5	150056196	G	CSF1R	.	.	0.0053895	0.426282	0.335533
1	35114057	G	ZMYM1	0.0002	3.185e-05	0.00540169	0	0.00228542
3	56567016	A	CCDC66	0.0364	0.0285	0.005412	0.0548387	0.0312183
3	56615254	T	CCDC66	0.0469	0.0423	0.005412	0.0544872	0.0312183
3	56623169	C	FAM208A	0.0365	0.0285	0.005412	0.0544872	0.0312183
20	46592314	G	SLC13A3	.	0.0016	0.00541229	0.0128205	0.00330285
12	51063766	G	CSRNP2	0.0003	0.0004	0.00547106	0.00320513	0.000254323
20	62665109	A	SLCO4A1-AS1	0.0075	0.0048	0.00548238	0.0320513	0.00456853
20	62665113	T	SLCO4A1-AS1	0.0075	0.0048	0.00548238	0.0320513	0.00456853
20	62667998	A	SLCO4A1	0.0088	0.0048	0.00548238	0.0320513	0.00456853
13	25257745	A	MTMR6	0.0103	0.0127	0.00550431	0.0288462	0.00913706
5	141341394	G	PCDHGA2	7.986e-06	.	0.00551919	0	0.000507614
5	159207735	G	RNF145	7.157e-05	6.368e-05	0.00551919	0	0.000507614
5	146515831	A	GPR151	0.0059	0.0064	0.00552704	0	0.0071066
19	39176653	T	PAK4	0.0034	0.0018	0.00554526	0.0160256	0.00253807
19	54941720	A	NLRP7	0.0019	0.0039	0.00554845	0.00641026	0.00126968
1	231818355	T	DISC1	0.1108	0.1472	0.0055485	0.0929487	0.16802
10	91861990	A	TNKS2	0.0009	0.0007	0.00556273	0.00641026	0.000253807
5	179774297	T	MAML1	0.0075	0.0069	0.00556514	0.0192308	0.00533808
11	117820675	A	FXYD2;FXYD6-FXYD2	0.0002	0.0002	0.00559977	0.00320513	0.000253807
7	156954196	T	NOM1	0.0413	0.0331	0.005605	0.0769231	0.0380904
17	44931602	C	KIF18B	0.0496	0.0518	0.005616	0.0448718	0.0967496
1	26794266	T	PIGV	.	.	0.00563442	0.00320513	0
1	30945492	A	PUM1	2.395e-05	.	0.00563442	0.00320513	0
1	176595003	G	PAPPA2	.	.	0.00563442	0.00320513	0
1	225991232	C	SDE2	.	.	0.00563442	0.00320513	0
2	8757762	T	KIDINS220	.	.	0.00563442	0.00320513	0
2	134456670	A	TMEM163	0.0001	3.189e-05	0.00563442	0.00320513	0
2	199272186	C	SATB2	.	.	0.00563442	0.00320513	0
3	10098992	G	FANCD2	0.0001	0.0003	0.00563442	0.00320513	0
3	38131544	C	ACAA1	.	.	0.00563442	0.00320513	0
3	47810730	C	DHX30	.	.	0.00563442	0.00320513	0
3	49862095	A	CAMKV	1.99e-05	6.371e-05	0.00563442	0.00320513	0
3	132483486	A	DNAJC13	.	.	0.00563442	0.00320513	0
3	146079132	T	PLOD2	7.964e-06	3.191e-05	0.00563442	0.00322581	0
3	191250016	A	OSTN	7.987e-06	.	0.00563442	0.00322581	0
4	69200730	G	RP11-704M14.1	8.274e-06	.	0.00563442	0.00320513	0
4	112584105	T	ZGRF1	0.0001	6.375e-05	0.00563442	0.00320513	0
4	119320734	G	FABP2	4.535e-05	0.0001	0.00563442	0.00320513	0
4	143880557	A	GYPE	.	.	0.00563442	0.00322581	0
4	183319510	A	CLDN22;WWC2	4.225e-05	.	0.00563442	0.00320513	0
5	140822872	T	PCDHA5	.	.	0.00563442	0.00320513	0
5	140927035	A	PCDHAC1	4.001e-06	.	0.00563442	0.00320513	0
5	169594331	G	SPDL1	8.413e-05	3.185e-05	0.00563442	0.00320513	0
5	176589130	A	CDHR2	3.977e-06	.	0.00563442	0.00320513	0
6	26158277	A	HIST1H2BD	0.0010	0.0032	0.00563442	0.00320513	0
6	26198935	G	HIST1H2AD;HIST1H3D	0.0020	0.0075	0.00563442	0.00320513	0
6	26225319	T	HIST1H3E	0.0022	0.0081	0.00563442	0.00320513	0
6	26251791	A	HIST1H2BH	0.0007	0.0018	0.00563442	0.00320513	0
6	27867544	A	HIST1H1B	0.0002	0.0002	0.00563442	0.00320513	0
6	28575460	G	ZBED9	0.0022	0.0081	0.00563442	0.00320513	0
6	30154241	T	TRIM10	0.0008	0.0015	0.00563442	0.00320513	0
6	106663179	G	QRSL1	2.389e-05	.	0.00563442	0.00320513	0
7	27147398	T	HOXA6	1.591e-05	.	0.00563442	0.00320513	0
7	50626964	G	GRB10	.	.	0.00563442	0.00320513	0
7	56060361	A	CCT6A	1.591e-05	.	0.00563442	0.00320513	0
7	134678874	A	BPGM	.	.	0.00563442	0.00320513	0
8	93736093	G	RBM12B	0.0001	9.555e-05	0.00563442	0.00320513	0
9	32457086	C	DDX58	1.252e-05	.	0.00563442	0.00320513	0
9	32989761	A	APTX	1.591e-05	.	0.00563442	0.00320513	0
9	100052487	A	ERP44	3.999e-06	0.0002	0.00563442	0.00320513	0
10	107163998	C	SORCS1	.	.	0.00563442	0.00320513	0
11	62526584	A	AHNAK	2.789e-05	3.299e-05	0.00563442	0.00320513	0
11	64947762	T	MAJIN	0.0002	0.0003	0.00563442	0.00320513	0
11	67423506	T	CARNS1	0.0002	0.0002	0.00563442	0.00320513	0
11	68050771	T	TCIRG1	0.0003	0.0002	0.00563442	0.00320513	0
11	71438982	C	DHCR7	5.968e-05	.	0.00563442	0.00320513	0
11	121554036	T	SORL1	0.0001	0.0001	0.00563442	0.00320513	0
12	32576323	G	FGD4	3.987e-06	.	0.00563442	0.00320513	0
12	56035092	T	IKZF4	1.253e-05	3.188e-05	0.00563442	0.00320513	0
13	113321617	G	LAMP1	3.205e-05	6.372e-05	0.00563442	0.00320513	0
14	90264038	A	PSMC1	4.084e-06	.	0.00563442	0.00320513	0
15	80121785	G	ZFAND6	3.584e-05	.	0.00563442	0.00320513	0
15	89278679	T	FANCI	0.0082	0.0299	0.00563442	0.00322581	0
15	89301428	T	FANCI	3.579e-05	.	0.00563442	0.00320513	0
15	89327090	A	POLG	0.0004	0.0011	0.00563442	0.00320513	0
15	89327116	A	POLG	0.0048	0.0179	0.00563442	0.00320513	0
16	29963300	T	TMEM219	.	.	0.00563442	0.00320513	0
16	51140220	G	SALL1	.	.	0.00563442	0.00320513	0
16	58676307	A	SLC38A7	0.0005	0.0005	0.00563442	0.00320513	0
17	10406863	C	MYHAS;RP11-799N11.1	.	.	0.00563442	0.00320513	0
17	10647273	T	MYH3	7.953e-06	.	0.00563442	0.00320513	0
17	12722909	A	MYOCD	1.193e-05	.	0.00563442	0.00320513	0
17	42114582	T	KAT2A	7.96e-06	.	0.00563442	0.00320513	0
17	63704032	A	STRADA	.	.	0.00563442	0.00320513	0
18	79206973	G	ATP9B	2.386e-05	6.368e-05	0.00563442	0.00320513	0
19	4702053	A	DPP9	0.0052	0.0008	0.00563442	0.00320513	0
19	9381137	G	ZNF177;ZNF559-ZNF177	.	.	0.00563442	0.00320513	0
19	58547692	A	TRIM28	3.978e-06	.	0.00563442	0.00320513	0
20	23084939	C	CD93	7.994e-06	.	0.00563442	0.00320513	0
20	38918276	A	PPP1R16B	0.0005	0.0010	0.00563442	0.00320513	0
19	48105487	A	PLA2G4C	0.0063	0.0072	0.00564486	0.0258065	0.00891493
15	64397782	G	TRIP4	0.0052	0.0075	0.00565432	0.0160256	0.00380711
2	203252041	G	CYP20A1	0.0004	0.0002	0.00566735	0.00320513	0.000253807
1	155197995	G	RP11-263K19.4	0.0966	0.1275	0.005701	0.137821	0.0912334
22	42573907	T	SERHL2	0.0059	0.0206	0.00570181	0.0192308	0
1	86447582	T	CLCA2	0.2820	0.2526	0.005723	0.217949	0.280345
5	137875917	C	MYOT	0.0019	0.0010	0.00573147	0.00641026	0.00101523
6	31529144	G	MCCD1	0.0124	0.0127	0.00574546	0.0224359	0.00457317
6	31530426	A	ATP6V1G2-DDX39B;DDX39B	0.0124	0.0126	0.00574546	0.0224359	0.00456853
14	94469773	A	SERPINA9	0.0966	0.0787	0.0057495	0.166667	0.0964467
7	100683474	A	GIGYF1	1.592e-05	.	0.00578274	0.00641026	0
3	186789968	A	RFC4	0.1186	0.0989	0.0057835	0.189103	0.130793
5	71510456	A	BDP1	0.0016	0.0020	0.00579781	0.0160256	0.00152284
7	107791267	C	SLC26A3	0.0739	0.1018	0.005816	0.099359	0.0586592
7	112784774	A	TMEM168	0.0023	0.0018	0.00581819	0.0160256	0.00280041
10	127892573	T	CLRN3	0.0329	0.0359	0.005871	0.0833333	0.0522843
8	112689962	T	CSMD3	0.0047	0.0037	0.00589924	0.00961538	0.00228426
19	13214529	T	CACNA1A	1.606e-05	.	0.00591608	0.00320513	0.000254453
22	26026685	A	MYO18B	0.0048	0.0018	0.00595054	0.00961538	0.00127356
7	86919295	T	KIAA1324L	0.0014	0.0024	0.00595512	0.00641026	0.00101626
15	83268269	C	RP11-382A20.4	8.036e-06	6.371e-05	0.00595916	0	0.000509684
11	57313379	C	TNKS1BP1	0.0003	0.0004	0.00597051	0.00320513	0.000507614
13	87675900	G	SLITRK5	0.0001	0.0002	0.00602142	0.00641026	0
9	134731555	C	COL5A1	0.0002	0.0001	0.00602456	0.00320513	0.000253807
4	155360219	C	MAP9	0.0971	0.0786	0.0060555	0.00320513	0.0403553
13	110705552	T	CARS2	0.0005	0.0005	0.00606444	0.00641026	0.00101523
6	154832550	C	SCAF8	0.0002	0.0002	0.00609827	0.00320513	0.000253807
14	102000093	A	DYNC1H1	0.0088	0.0115	0.0060983	0.0192308	0.00380711
1	11109322	C	MTOR	7.957e-05	3.184e-05	0.00611654	0.00641026	0
6	96537543	C	UFL1	0.0001	0.0002	0.00613868	0	0.000761421
3	15256063	T	SH3BP5-AS1	0.0049	0.0038	0.00616528	0.0128205	0.00152284
8	143021446	G	LY6E	3.584e-05	3.186e-05	0.00616694	0.00320513	0.000253807
2	165097539	A	AC013463.2	0.0001	0.0002	0.00618266	0.00320513	0.000253807
5	109381627	G	PJA2	0.0115	0.0122	0.00624404	0.025641	0.0126904
11	5643454	G	TRIM34;TRIM6-TRIM34	0.0502	0.0668	0.006247	0.0192308	0.0525381
1	155202934	C	THBS3	0.0932	0.1240	0.0062565	0.13141	0.0829095
3	142449489	C	ATR	.	.	0.0062635	0.121795	0.179135
9	128457372	A	ODF2	0.0009	0.0006	0.00626412	0.00641026	0.00126904
3	154284808	C	DHX36	0.0084	0.0125	0.00626912	0.00320513	0.0208333
9	72245081	A	GDA	.	0.0004	0.00627075	0.00645161	0.00101523
6	80127687	G	BCKDHB	.	.	0.00628042	0	0.000507614
4	78466401	G	FRAS1	0.0005	0.0005	0.00628308	0.00320513	0.000510204
8	54626715	T	RP1	0.0031	0.0055	0.00630519	0.00641026	0
3	52826856	A	ITIH4	5.569e-05	.	0.00636325	0	0.000761421
6	142076066	C	NMBR	0.0016	0.0018	0.00637109	0.00961538	0.00177665
5	113101795	A	MCC	2.789e-05	.	0.00638542	0	0.000507614
19	17218301	A	USE1	.	0.0003	0.00639859	0.00641026	0.00103306
17	78138156	A	TMC8	0.0378	0.0283	0.0064035	0.0480769	0.0263959
17	78138326	A	TMC8	0.0378	0.0284	0.0064035	0.0480769	0.0264093
17	78138569	T	TMC8	0.0376	0.0283	0.0064035	0.0480769	0.0263959
11	58551146	C	LPXN	.	.	0.0064065	0.38141	0.449949
2	96797497	A	CNNM4	0.0010	0.0005	0.00643361	0.00961538	0
7	20681507	A	ABCB5	0.0009	0.0010	0.00647493	0	0.00101523
4	2939657	A	NOP14-AS1	0.0004	0.0005	0.00647575	0	0.00152284
1	11846051	T	NPPA-AS1	.	.	0.00647667	0.00322581	0
1	15928849	G	SPEN	.	.	0.00647667	0.00320513	0
1	27347457	A	SYTL1	0.0002	.	0.00647667	0.00320513	0
1	27393915	A	GPR3	0.0002	0.0002	0.00647667	0.00320513	0
1	35753803	G	CLSPN	.	.	0.00647667	0.00320513	0
1	67052870	A	SLC35D1	.	.	0.00647667	0.00320513	0
1	74706353	T	CRYZ	.	.	0.00647667	0.00320513	0
1	85582269	T	CYR61	.	.	0.00647667	0.00320513	0
1	89009433	A	GBP3	.	.	0.00647667	0.00320513	0
1	109253154	T	CELSR2	.	.	0.00647667	0.00320513	0
1	160876571	C	ITLN1	.	0.0002	0.00647667	0.00320513	0
1	161548518	A	FCGR3A	.	.	0.00647667	0.00320513	0
1	168044983	T	DCAF6	.	.	0.00647667	0.00320513	0
1	183207912	C	LAMC2	.	.	0.00647667	0.00320513	0
1	215786749	T	USH2A	7.959e-06	.	0.00647667	0.00320513	0
2	86542273	A	CHMP3;RNF103-CHMP3	.	.	0.00647667	0.00322581	0
2	178624589	T	TTN	2.821e-05	0.0001	0.00647667	0.00320513	0
2	186839055	C	ZSWIM2	.	.	0.00647667	0.00320513	0
2	196646373	T	CCDC150	3.612e-05	.	0.00647667	0.00320513	0
2	240873985	A	AGXT	7.964e-06	.	0.00647667	0.00320513	0
3	101755448	G	CEP97	.	.	0.00647667	0.00320513	0
3	132665880	G	NPHP3-ACAD11;UBA5	.	.	0.00647667	0.00320513	0
3	158666614	T	LXN	1.207e-05	.	0.00647667	0.00322581	0
4	152972445	C	FHDC1	3.981e-05	3.186e-05	0.00647667	0.00320513	0
4	186588800	A	FAT1	4.013e-06	.	0.00647667	0.00320513	0
5	5457579	T	ICE1	0.0002	0.0003	0.00647667	0.00320513	0
5	138157235	G	BRD8	.	.	0.00647667	0.00320513	0
6	33406452	T	KIFC1	1.249e-05	.	0.00647667	0.00320513	0
6	44249614	C	HSP90AB1	0.0002	0.0003	0.00647667	0.00320513	0
6	53041228	A	ICK	.	.	0.00647667	0.00320513	0
7	1091696	T	GPER1	0	.	0.00647667	0.00320513	0
7	44111586	G	AEBP1	8.845e-05	3.191e-05	0.00647667	0.00320513	0
7	82953213	G	PCLO	0.0015	0.0017	0.00647667	0.00320513	0
7	82954466	A	PCLO	0.0009	.	0.00647667	0.00320513	0
7	130216196	G	SSMEM1	9.944e-05	6.369e-05	0.00647667	0.00320513	0
7	138576402	G	TRIM24	3.977e-06	.	0.00647667	0.00320513	0
8	18400247	G	NAT2	.	.	0.00647667	0.00320513	0
8	144040626	A	SPATC1	0.0019	0.0069	0.00647667	0.00320513	0
9	94593713	T	FBP2	.	3.184e-05	0.00647667	0.00320513	0
10	7723472	T	ITIH2	.	.	0.00647667	0.00322581	0
10	26229758	C	GAD2	.	.	0.00647667	0.00320513	0
10	42796606	A	BMS1	7.956e-06	.	0.00647667	0.00320513	0
10	49651902	T	CHAT	1.195e-05	.	0.00647667	0.00320513	0
10	121959471	T	NSMCE4A	.	.	0.00647667	0.00320513	0
11	5226961	G	HBB	.	.	0.00647667	0.00320513	0
11	18020966	G	RP1-59M18.2	0.0029	0.0019	0.00647667	0.00320513	0
11	27499517	G	LIN7C	3.977e-06	.	0.00647667	0.00320513	0
11	47281648	G	MADD	.	.	0.00647667	0.00320513	0
11	85636184	C	TMEM126B	4.318e-05	.	0.00647667	0.00320513	0
11	94478873	T	MRE11	3.991e-06	.	0.00647667	0.00320513	0
11	117281869	A	RNF214	5.769e-05	.	0.00647667	0.00320513	0
11	125896221	T	PUS3	4.376e-05	9.557e-05	0.00647667	0.00320513	0
11	126266801	T	SRPRA	2.007e-05	.	0.00647667	0.00320513	0
12	4288961	G	CCND2	1.198e-05	.	0.00647667	0.00320513	0
12	6944065	T	U47924.31	.	3.186e-05	0.00647667	0.00320513	0
12	13055855	A	FAM234B	0.0002	.	0.00647667	0.00320513	0
12	14840484	C	ART4	5.985e-05	.	0.00647667	0.00320513	0
12	31298242	C	FAM60A	4.007e-06	.	0.00647667	0.00320513	0
12	32840990	C	PKP2	0.0001	0.0002	0.00647667	0.00322581	0
12	101764262	A	GNPTAB	.	.	0.00647667	0.00320513	0
13	29532881	T	SLC7A1	0.0001	9.553e-05	0.00647667	0.00320513	0
13	36335159	C	SPG20	3.979e-06	.	0.00647667	0.00320513	0
13	50015466	A	DLEU2	1.791e-05	0.0002	0.00647667	0.00320513	0
14	50981868	A	TRIM9	6.761e-05	0.0001	0.00647667	0.00320513	0
14	95213212	A	CLMN	1.609e-05	.	0.00647667	0.00320513	0
15	84782592	A	ZNF592	.	0.0002	0.00647667	0.00320513	0
16	1499326	A	TELO2	1.197e-05	3.458e-05	0.00647667	0.00320513	0
16	15724941	G	MYH11	0.0003	.	0.00647667	0.00320513	0
16	23524468	A	EARS2	0.0003	9.56e-05	0.00647667	0.00320513	0
16	31190901	T	FUS	.	6.376e-05	0.00647667	0.00320513	0
16	47503084	T	PHKB	0.0001	9.555e-05	0.00647667	0.00322581	0
16	51140327	A	SALL1	.	.	0.00647667	0.00320513	0
16	68678857	A	CDH3	7.162e-05	.	0.00647667	0.00320513	0
16	87696604	G	JPH3	.	.	0.00647667	0.00320513	0
17	38328497	G	GPR179	1.202e-05	.	0.00647667	0.00320513	0
17	63728401	T	STRADA;RP11-51F16.8	4.385e-05	0.0002	0.00647667	0.00322581	0
17	75286612	G	SLC25A19	4.778e-05	0.0001	0.00647667	0.00320513	0
18	30996858	C	DSC3	.	.	0.00647667	0.00320513	0
19	9993331	T	COL5A3	1.996e-05	.	0.00647667	0.00320513	0
19	10552103	A	ATG4D	0.0024	0.0016	0.00647667	0.00320513	0
19	16510066	T	C19orf44;CTD-3222D19.2	4.159e-05	3.186e-05	0.00647667	0.00320513	0
19	23359789	C	ZNF91	.	3.187e-05	0.00647667	0.00320513	0
19	55303644	A	BRSK1	.	.	0.00647667	0.00320513	0
19	56221559	C	ZSCAN5A	.	.	0.00647667	0.00320513	0
20	3122273	C	UBOX5	1.592e-05	.	0.00647667	0.00320513	0
20	51690790	A	ATP9A	0.0004	0.0015	0.00647667	0.00320513	0
21	33263059	A	IFNAR2	0.0001	.	0.00647667	0.00320513	0
22	23289533	G	BCR	3.98e-06	.	0.00647667	0.00320513	0
22	24757955	C	PIWIL3	.	.	0.00647667	0.00320513	0
22	37632663	A	GGA1	4.002e-06	3.186e-05	0.00647667	0.00320513	0
22	43133152	T	MCAT	0.0003	0.0001	0.00647667	0.00320513	0
7	82170650	A	CACNA2D1	0.0186	0.0217	0.00649999	0.0387097	0.015998
4	169713239	T	CLCN3	0.1102	0.1048	0.0065195	0.147436	0.0974619
2	206699822	A	DYTN	0.0049	0.0039	0.00652274	0.0160256	0.00329949
4	112603567	A	ZGRF1	0.0692	0.0729	0.0065255	0.125	0.0876079
20	5773106	C	C20orf196	0.0036	0.0053	0.00653621	0.00961538	0.00102354
1	155927065	C	KIAA0907	0.0002	0.0003	0.00654454	0.00320513	0.000253807
1	179050384	T	FAM20B	0.0082	0.0081	0.00654737	0	0.0126904
6	33418110	G	CUTA	0.0098	0.0104	0.00654774	0.0224359	0.0119289
6	70234554	C	COL9A1	0.0394	0.0439	0.00657135	0.025641	0.0101574
9	132264439	C	SETX	0.0854	0.0893	0.00661762	0.0384615	0.0175127
10	116551193	T	PNLIP	0.0027	0.0018	0.00662255	0.0128205	0.00204813
19	40381086	T	HIPK4	0.0909	0.0811	0.006642	0.0737179	0.133401
19	53491210	C	ZNF813	0.0013	0.0014	0.00667463	0.00641026	0.000253807
2	73599550	G	ALMS1	2.018e-05	.	0.00675891	0	0.000507614
2	112528811	C	TTL	0.0055	0.0047	0.00676139	0.0128205	0.00609446
16	23622952	G	CTD-2196E14.3	0.0015	0.0005	0.00676755	0.00641026	0
1	52033189	T	KTI12	0.0593	0.0567	0.006776	0.0769231	0.0461929
11	118894573	T	CXCR5	0.0055	0.0052	0.00678151	0.0224359	0.00685279
1	34795017	G	GJA4	0.0132	0.0042	0.00679623	0.00961538	0.00180134
7	117627538	T	CFTR	0.0007	0.0009	0.00681068	0.00320513	0.000254712
12	76347033	C	BBS10	4.794e-05	9.557e-05	0.0068356	0	0.000507614
3	157011410	T	LEKR1	0.0277	0.0235	0.0068405	0.0416667	0.0266633
2	36560820	A	FEZ2	6.064e-05	3.184e-05	0.00685144	0	0.000507614
15	51002513	T	AP4E1	1.195e-05	.	0.00685144	0	0.000507614
22	44862463	T	ARHGAP8;PRR5-ARHGAP8	0.0024	0.0045	0.00685357	0	0.00583756
4	38774173	G	TLR10	0.0267	0.0188	0.0068575	0.0448718	0.0241117
10	20889923	G	NEBL	0.0041	0.0030	0.00686661	0.0193548	0.00457085
4	188101170	T	TRIML2	0.1177	0.1074	0.0068735	0.0806452	0.0428934
2	197393195	T	SF3B1	3.603e-05	.	0.00687743	0	0.000511247
8	112408359	G	CSMD3	0.0013	0.0026	0.00688764	0	0.00304569
11	4388369	A	TRIM21	0.0126	0.0112	0.00689075	0.0288462	0.013198
1	78135731	G	GIPC2	0.0112	0.0251	0.0069033	0.0288462	0.00609137
4	766135	T	RP11-440L14.1	.	0.0018	0.00690517	0.00641026	0.000513875
19	53803958	C	NLRP12	0.0006	0.0011	0.00691045	0	0.00101523
11	27385297	A	LGR4	0.3199	0.3149	0.0069205	0.253205	0.320213
15	27985232	A	OCA2	0.0100	0.0087	0.00692383	0.025641	0.00828586
18	50276984	T	MBD1	0.1716	0.0994	0.0069335	0.0673077	0.0982234
10	122087663	T	TACC2	0.0019	0.0015	0.00694561	0.0160256	0.00127033
2	178664032	C	TTN	0.0019	0.0016	0.00694697	0.0224359	0.00380711
4	186636801	A	FAT1	0.0083	0.0224	0.00697101	0.00641026	0
1	152698909	A	LCE2A	0.0132	0.0116	0.00697208	0.0192308	0.0101523
4	56019415	C	CEP135	0.0334	0.0228	0.0069725	0.00641026	0.0341314
5	160238719	C	FABP6	.	.	0.006975	0.0673077	0.0456853
11	134178791	A	NCAPD3	0.0012	0.0013	0.00697764	0.00961538	0.000762583
9	99068629	G	COL15A1	0.0023	0.0024	0.00698027	0.00961538	0.00126904
6	26463393	G	BTN2A1	0.0032	0.0033	0.00698355	0.00641026	0
12	96015003	T	LTA4H	0.0489	0.0621	0.0070225	0.0580645	0.0365482
15	101049767	A	LRRK1	0.0164	0.0386	0.00703312	0.025641	0.00279756
18	58939629	G	ZNF532	0.0007	0.0005	0.00703953	0	0.000761421
6	36138880	G	MAPK13	0.0024	0.0028	0.00705655	0	0.00101523
1	18872911	T	ALDH4A1	3.182e-05	3.187e-05	0.00706714	0	0.000253807
1	27353849	A	SYTL1	1.606e-05	.	0.00706714	0	0.000253936
1	70439162	A	CTH	1.594e-05	.	0.00706714	0	0.000253807
1	145616220	C	GPR89A	.	.	0.00706714	0	0.000253807
1	203014958	T	TMEM183A	4.021e-06	.	0.00706714	0	0.000253936
1	206647802	T	DYRK3	3.58e-05	.	0.00706714	0	0.000253807
2	27343512	T	GTF3C2	2.786e-05	3.186e-05	0.00706714	0	0.000253807
3	33392635	T	UBP1	3.773e-05	3.185e-05	0.00706714	0	0.000253936
4	56338546	G	AASDH	3.188e-05	.	0.00706714	0	0.000253807
4	152943146	A	FHDC1	3.978e-06	.	0.00706714	0	0.000253807
5	141485313	G	PCDHGC4	3.977e-06	.	0.00706714	0	0.000253807
5	141671828	A	ARAP3	.	.	0.00706714	0	0.000253936
6	7580185	T	DSP	1.196e-05	.	0.00706714	0	0.000253807
6	17764693	G	KIF13A	2.414e-05	3.186e-05	0.00706714	0	0.000255232
6	26507906	A	BTN1A1	8.386e-05	0.0002	0.00706714	0	0.000253807
6	123010979	T	CLVS2	0.0004	0.0009	0.00706714	0	0.000253807
6	130867587	A	EPB41L2	3.978e-06	.	0.00706714	0	0.000253807
6	154832369	G	SCAF8	3.991e-06	.	0.00706714	0	0.000253807
7	95528084	C	ASB4	7.956e-06	.	0.00706714	0	0.000253807
7	133484000	A	EXOC4	4.011e-06	.	0.00706714	0	0.000253807
9	74634666	G	RORB	4.001e-06	.	0.00706714	0	0.000254972
9	127389007	A	GARNL3	0.0003	0.0006	0.00706714	0	0.000253807
10	21020079	A	NEBL	4.379e-05	3.185e-05	0.00706714	0	0.000253807
10	28089735	C	MPP7	3.978e-06	.	0.00706714	0	0.000253807
10	95371319	A	SORBS1	7.683e-05	6.374e-05	0.00706714	0	0.000253807
10	103379971	T	TAF5	0.0002	0.0002	0.00706714	0	0.000253807
11	10478620	G	AMPD3	7.953e-06	.	0.00706714	0	0.000253807
11	66424650	T	NPAS4	0.0008	0.0034	0.00706714	0	0.000253807
11	67633004	T	TBX10	0.0002	9.563e-05	0.00706714	0	0.000253807
11	115231421	C	CADM1	1.591e-05	.	0.00706714	0	0.000253807
12	132621865	T	P2RX2	1.601e-05	.	0.00706714	0	0.000253807
13	26404073	T	CDK8	7.978e-06	.	0.00706714	0	0.000253807
14	33799849	T	NPAS3	7.992e-06	.	0.00706714	0	0.000254065
14	47061413	T	MDGA2	4.017e-06	.	0.00706714	0	0.000253807
14	58244988	A	PSMA3	1.989e-05	.	0.00706714	0	0.000253807
14	64541236	A	HSPA2	3.981e-06	.	0.00706714	0	0.000253807
15	28702629	T	GOLGA8M	1.64e-05	3.194e-05	0.00706714	0	0.000253807
15	41475645	A	RTF1	0.0001	6.37e-05	0.00706714	0	0.000253807
15	55498155	T	DYX1C1-CCPG1	.	.	0.00706714	0	0.000254065
15	55498156	T	DYX1C1-CCPG1	2.018e-05	.	0.00706714	0	0.000253936
15	66318557	A	DIS3L	3.979e-06	.	0.00706714	0	0.000253807
15	90984808	A	PRC1	3.982e-06	.	0.00706714	0	0.000253807
16	20955011	C	DNAH3	3.984e-06	.	0.00706714	0	0.000253807
16	66580086	T	CMTM2	0.0002	6.37e-05	0.00706714	0	0.000253807
16	69167157	G	UTP4	1.989e-05	.	0.00706714	0	0.000253807
16	75618590	C	ADAT1	8.251e-06	.	0.00706714	0	0.000253807
17	7441595	A	RP11-104H15.10;RP11-104H15.7;RP11-104H15.8	3.981e-06	.	0.00706714	0	0.000253807
17	28661968	T	SDF2	.	.	0.00706714	0	0.000255754
17	67854076	T	BPTF	1.988e-05	.	0.00706714	0	0.000253807
18	50664261	A	MAPK4	2.006e-05	.	0.00706714	0	0.000253807
18	50715123	C	MAPK4	4.007e-05	0.0002	0.00706714	0	0.000253807
19	12869040	G	MAST1	8.001e-06	.	0.00706714	0	0.000253807
19	44274504	T	ZNF233	5.969e-05	6.373e-05	0.00706714	0	0.000253807
20	56525996	T	FAM209A	1.193e-05	3.185e-05	0.00706714	0	0.000253807
20	62327469	C	LAMA5	.	.	0.00706714	0	0.000253807
21	42850105	T	WDR4	3.584e-05	3.185e-05	0.00706714	0	0.000253807
17	76009702	A	EVPL	0.0017	0.0015	0.00707679	0.00641026	0.00203355
12	44875581	T	NELL2	0.0005	0.0009	0.0070968	0	0.00076297
5	145866616	G	GRXCR2	4.378e-05	.	0.007107	0	0.00101523
17	32358467	G	RP11-227G15.3	0.0027	0.0008	0.00711928	0	0.00076297
11	68261672	A	C11orf24	0.0007	0.0009	0.00712205	0.00641026	0.00101523
3	10340470	A	ATP2B2	0.0003	0.0003	0.00712728	0	0.000761421
17	4639499	G	ALOX15	0.0059	0.0040	0.00712865	0.0288462	0.00685279
8	17554509	A	SLC7A2	0.0027	0.0018	0.00713501	0.00641026	0.00126904
5	141214895	A	PCDHB13	0.0003	0.0030	0.00716302	0.0387097	0.00508388
15	90231077	A	CIB1	3.979e-05	3.185e-05	0.00717405	0	0.000761421
16	15741871	T	MYH11	8.749e-05	9.553e-05	0.00718427	0.00641026	0
9	81585614	C	TLE1	0.0582	0.0451	0.007187	0.099359	0.0505589
3	129436827	T	MBD4	0.0801	0.0687	0.007218	0.13141	0.0649746
5	112892863	A	ZRSR1	0.0011	0.0008	0.00722453	0.00641026	0.000761808
19	12390685	G	ZNF799	0.0027	0.0018	0.00722713	0.0128205	0.00177665
12	54340505	G	COPZ1	0.1560	0.1643	0.0072335	0.0608974	0.122069
22	25768288	C	MYO18B	0.0045	0.0044	0.00724219	0.0192308	0.00685976
3	185675732	A	IGF2BP2	.	9.554e-05	0.00725557	0.00320513	0.000253807
1	167765686	A	MPZL1	0.0015	0.0009	0.00726484	0.00961538	0.000253807
1	39034523	T	NDUFS5	0.0003	0.0002	0.0072869	0.00320513	0.000254972
9	990653	T	DMRT3	0.0685	0.0533	0.007297	0.0865385	0.056599
8	246274	G	ZNF596	0.1432	0.1095	0.00731	0.0641026	0.0941624
4	5416871	G	STK32B	3.586e-05	.	0.00731352	0	0.00102407
3	98881789	C	DCBLD2	0.0107	0.0108	0.00732775	0.0320513	0.0119289
4	188091655	T	TRIML2	0.1088	0.0752	0.007329	0.0801282	0.0436548
2	40428735	T	SLC8A1	0.0004	0.0004	0.00733707	0	0.00101523
22	29286941	A	EWSR1	0.0013	0.0011	0.00734413	0.00641026	0.000507614
1	16024711	T	CLCNKA	.	0.0772	0.0073535	0.0737179	0.0571429
14	75106658	C	NEK9	5.173e-05	3.184e-05	0.00737302	0	0.000761421
13	24316019	T	C1QTNF9	0.1988	0.2028	0.007376	0.185897	0.150915
1	16006076	T	C1orf64	0.0732	0.0597	0.0073905	0.0641026	0.0576435
11	4091311	T	STIM1	0.0018	0.0015	0.00740295	0.00961538	0.000761421
22	38071777	G	RP5-1039K5.13	.	.	0.007407	0.419355	0.335809
16	68833284	G	CDH1	0.0018	0.0009	0.0074289	0.0128205	0.000253807
10	63215319	T	JMJD1C	0.0012	0.0012	0.00744386	0.0160256	0.00203046
2	98236710	A	VWA3B	0.5788	0.5581	0.007464	0.564103	0.486548
6	145955144	T	SHPRH	0.0016	0.0043	0.00747245	0.00641026	0
7	128947991	G	IRF5	0.0028	0.0023	0.00748733	0.0128205	0.00329949
3	100646647	A	ADGRG7	0.0013	0.0013	0.0074919	0.00961538	0.00152284
15	100892477	G	ALDH1A3	0.0001	0.0001	0.00749371	0	0.00101523
12	88079134	A	CEP290	0.0035	0.0021	0.00750908	0.0128205	0.00153061
1	152107347	G	TCHH	0.4345	0.3642	0.00752	0.461538	0.361168
2	100393488	T	CHST10	0.0003	0.0003	0.00754654	0	0.000761421
5	41203242	T	C6	0.1012	0.1071	0.0075485	0.0448718	0.0880711
8	119586155	A	ENPP2	0.1148	0.0998	0.0075545	0.169872	0.0994405
10	91630392	T	PPP1R3C	0.0363	0.0323	0.0075605	0.0801282	0.0416244
13	19179444	A	TUBA3C	0.0001	0.0001	0.00758234	0	0.000761421
10	128102802	A	MKI67	0.0433	0.0417	0.007593	0.0769231	0.0347716
14	88578149	C	ZC3H14	0.0006	0.0018	0.00761767	0.00641026	0.00101523
17	59081191	A	TRIM37	0.0063	0.0107	0.00762811	0.00320513	0.0139594
1	26051871	T	TRIM63	0.0044	0.0043	0.00766143	0.016129	0.00565262
5	157139159	A	MED7	0.0016	0.0014	0.00767545	0.00320513	0.000253936
1	151242276	A	PIP5K1A	0.0002	0.0002	0.00769652	0.00320513	0.000253807
9	98777367	A	ANKS6	0.0124	0.0105	0.00771843	0.0224359	0.0126968
1	10135127	G	UBE4B	0.0085	0.0014	0.00772196	0.00641026	0
12	96246889	G	ELK3	0.0007	0.0005	0.00772633	0.00641026	0.00101885
2	216498890	T	RPL37A	0.0351	0.0689	0.00774	0.0416667	0.0236041
22	28695852	C	CHEK2	0.0004	0	0.007751	0	0.0362245
22	28695853	A	CHEK2	0.0003	0	0.007751	0	0.036206
13	110424850	G	COL4A2	.	.	0.00776	0.0480769	0.0340102
6	40432331	A	LRFN2	0.0088	0.0094	0.00777227	0.00641026	0.0172589
1	16029143	A	CLCNKA	0.0750	0.0565	0.0077805	0.0737179	0.0584944
1	236585097	G	HEATR1	0.0164	0.0159	0.0077885	0.0288462	0.0147283
1	236603988	T	HEATR1	0.0156	0.0145	0.0077885	0.0288462	0.0147433
8	66664796	T	VCPIP1	0.0026	0.0018	0.00779737	0.00641026	0.000761421
11	113932386	C	HTR3B	0.0044	0.0033	0.00782322	0.00961538	0.00329949
10	21733862	C	MLLT10	0.0001	6.395e-05	0.00782584	0	0.00101523
19	6380458	T	GTF2F1	0.0182	0.0268	0.00784898	0.025641	0.0109137
4	122286523	G	KIAA1109	0.0001	3.185e-05	0.00787416	0	0.00101523
13	24316090	C	C1QTNF9	0.2001	0.2067	0.0079	0.185897	0.152728
8	63186719	T	YTHDF3	0.0001	6.369e-05	0.00791942	0	0.00126904
5	171392883	A	NPM1	0.4116	0.4116	0.0079445	0.310897	0.399746
3	52852549	A	TMEM110;TMEM110-MUSTN1	.	0.0003	0.00794675	0.00641026	0.000253807
1	152304920	C	FLG	0.2728	0.1755	0.0079615	0.125	0.163452
5	182139	T	PLEKHG4B	0.0013	0.0011	0.00797651	0	0.00152284
1	152307556	C	FLG	0.2723	0.1769	0.007982	0.125	0.163452
8	86064581	T	PSKH2	0.0111	0.0112	0.00798702	0.0320513	0.0137056
8	69831989	T	SLCO5A1	0.0010	0.0010	0.00800817	0	0.000507872
4	186636646	A	FAT1	4.822e-05	6.372e-05	0.00801584	0.00641026	0
17	40636413	A	SMARCE1	0.0005	0.0005	0.0080437	0	0.00152284
17	8150598	A	PER1	0.0109	0.0093	0.00804929	0.0288462	0.0149746
4	107945036	A	CYP2U1	3.58e-05	3.22e-05	0.00806164	0	0.000507614
16	681933	A	JMJD8	0.0090	0.0068	0.00807646	0.0224359	0.00761421
1	152307444	G	FLG	0.2723	0.1767	0.00808	0.125	0.163706
6	44250488	G	HSP90AB1	0.0013	0.0013	0.00809262	0	0.00152284
2	65255595	A	ACTR2	0.0023	0.0043	0.00811922	0.00320513	0.000761421
22	30870559	T	OSBP2	.	.	0.008129	0.391026	0.331291
11	90162970	C	NAALAD2	0.0055	0.0047	0.0081341	0.0129032	0.00329949
5	141399378	T	PCDHGB5	0.0002	0.0004	0.00814227	0.00641026	0.000253807
12	118160138	T	TAOK3	0.0225	0.0088	0.008162	0	0.00101523
9	125240196	A	HSPA5	0.0004	0.0005	0.00817111	0	0.00279472
11	116896183	C	SIK3	.	0.1608	0.008185	0.189103	0.14467
12	75312889	G	CAPS2	0.0035	0.0038	0.00820178	0.016129	0.00331126
4	87126962	A	AFF1	.	0.0193	0.0082253	0.0512821	0.0213523
17	76940494	A	MGAT5B	0.2503	0.2684	0.008233	0.192308	0.278201
1	151232759	A	PIP5K1A	.	0.0049	0.00828217	0.0128205	0.00381291
2	215346881	G	ATIC	0.0176	0.0184	0.0082845	0.0224359	0.0406298
2	178569410	G	TTN	0.0021	0.0017	0.00829352	0.0224359	0.00482969
4	186285629	T	F11	0.0015	0.0009	0.00833071	0.00641026	0
1	154143516	C	NUP210L	0.0022	0.0027	0.00833673	0.00961538	0.00228426
1	152306213	A	FLG	0.2792	0.2023	0.008342	0.128205	0.162944
1	152313526	C	FLG	0.3006	0.2751	0.008342	0.128205	0.162944
11	5610788	A	TRIM6	0.0444	0.0439	0.008342	0.0160256	0.0401015
15	41877120	G	SPTBN5	0.0236	0.0232	0.00834462	0.0192308	0.0104432
11	47754604	C	FNBP4	0.0070	0.0073	0.00837206	0.0224359	0.00837563
19	11113481	T	MIR6886	0.0155	0.0412	0.00838829	0.0224359	0.00965447
9	137243566	G	TUBB4B	0.0003	0.0003	0.00844736	0	0.00101523
6	36963822	A	PI16	0.0009	0.0011	0.00848137	0.00961538	0.00102722
1	171280905	T	FMO1	0.1457	0.2206	0.0084835	0.102564	0.143909
22	31341318	T	PATZ1	.	0.0046	0.00850996	0.0160256	0.00534079
17	44210332	A	UBTF	0.0107	0.0088	0.00852093	0.0224359	0.0119289
10	102900717	A	AS3MT;BORCS7-ASMT	0.0055	0.0037	0.00853879	0.0128205	0.00659898
1	152304395	G	FLG	0.2836	0.2622	0.008547	0.121795	0.14471
1	27850386	A	PPP1R8	0.0014	0.0004	0.00855697	0.00320513	0.000253807
4	188139585	T	TRIML1	0.0074	0.0060	0.00855703	0.025641	0.0035533
8	27503724	T	EPHX2	0.0131	0.0299	0.00856599	0.00641026	0.000761421
6	31765823	G	VWA7	0.0007	0.0008	0.00857421	0.00641026	0.000507614
10	128103498	A	MKI67	0.0074	0.0084	0.00857642	0.0288462	0.00863821
22	46258409	T	PKDREJ	0.0006	0.0022	0.00858061	0.00641026	0.000507614
6	167373389	G	TCP10	4.013e-06	6.366e-05	0.00858222	0.00641026	0
1	152312378	G	FLG	0.3030	0.2797	0.0085875	0.128205	0.162519
22	30304618	G	TBC1D10A	0.1988	0.1893	0.00862	0.301282	0.219612
1	25815568	T	SELENON	0.0006	0.0006	0.00862834	0.00641026	0
2	184937457	A	ZNF804A	0.0117	0.0091	0.0086365	0.0288462	0.0142276
4	152943203	A	FHDC1	0.0047	0.0015	0.00865713	0.00961538	0.000254842
19	57633862	T	ZNF211	0.0484	0.0514	0.008677	0.0128205	0.0520186
15	28220618	T	HERC2	4.123e-05	.	0.00867912	0.00645161	0
9	133395692	A	STKLD1	0.0001	6.367e-05	0.00869756	0.00641026	0
5	157245709	A	ITK	0.0169	0.0165	0.008716	0.016129	0.0375635
4	168261978	T	DDX60	0.0016	0.0014	0.00873961	0	0.00229592
18	57566435	T	FECH	0.0005	0.0010	0.00874252	0.00641026	0.000507614
1	43425193	T	SZT2	0.0075	0.0073	0.00874341	0.0192308	0.00685279
9	125233767	G	RABEPK	0.0916	0.1136	0.008754	0.0448718	0.072335
11	66530828	A	BBS1;CTD-3074O7.11;ZDHHC24	.	0.0042	0.00876269	0	0.0109192
7	38384813	C	AMPH	6.363e-05	9.564e-05	0.00876636	0	0.000507614
1	152310760	C	FLG	0.2728	0.1765	0.0087785	0.125	0.163706
1	152312623	T	FLG	0.2681	0.1603	0.0087785	0.125	0.163872
22	30287296	G	GATSL3;RP1-130H16.18	0.1976	0.1889	0.008784	0.301282	0.215811
9	125238840	T	HSPA5	0.0909	0.1134	0.0087945	0.0448718	0.0725888
19	45071958	T	ZNF296	0.0014	0.0013	0.00880218	0.00641026	0.000253807
1	152305241	A	FLG	0.3044	0.2737	0.0088125	0.128205	0.162938
10	96338187	A	DNTT	0.0001	0.0002	0.00882297	0	0.000507614
12	49273200	T	TUBA1C	6.76e-05	6.369e-05	0.00884384	0	0.00101523
1	117021922	T	CD101	0.0007	0.0010	0.0088619	0.00641026	0.000507614
16	15639055	A	KIAA0430	0.0010	0.0012	0.00886546	0.00961538	0.00178571
1	86033904	A	COL24A1	0.0030	0.0031	0.008877	0.0128205	0.00408163
12	45839470	G	ARID2	0.0007	0.0010	0.0088787	0	0.00152284
13	31247119	G	B3GLCT	0.3586	0.3741	0.0088815	0.528846	0.461875
18	8376150	G	PTPRM	3.187e-05	3.186e-05	0.00888404	0	0.000507614
3	1377069	A	CNTN6	0.0746	0.0867	0.0089035	0.108974	0.085533
1	203483868	A	PRELP	0.0038	0.0036	0.00891279	0.0160256	0.00507614
19	3527021	T	FZR1	0.0050	0.0033	0.00892293	0.0128205	0.00380711
2	233926526	A	TRPM8	0.0018	0.0016	0.00892755	0	0.00456853
2	47832927	C	FBXO11	0.0013	0.0005	0.00892802	0.00641026	0.000507872
2	230046249	T	SLC16A14	0.0106	0.0158	0.00897363	0.0352564	0.015736
14	64730697	C	PLEKHG3	0.0333	0.0377	0.0089755	0.0160256	0.0439533
18	2567042	G	METTL4	0.0017	0.0018	0.00899459	0.00961538	0.00456853
2	38778975	C	GEMIN6	0.0027	0.0042	0.00899743	0	0.00431472
11	22274720	T	ANO5	0.0087	0.0081	0.0089998	0.025641	0.00964467
12	57037618	T	MYO1A	0.0298	0.0226	0.0090135	0.0128205	0.0314721
2	119245683	T	STEAP3	0.0004	0.0003	0.0090309	0.00641026	0
19	7456296	C	ARHGEF18;CTD-2207O23.3	0.0009	0.0008	0.0090315	0.00320513	0.000507614
6	35424010	C	PPARD	.	.	0.0090465	0.25641	0.160234
15	57439186	T	CGNL1	0.0012	0.0013	0.00906958	0.00641026	0.00126904
11	57308910	T	TNKS1BP1	0.0050	0.0033	0.00906958	0.0192308	0.00279188
15	27966775	G	OCA2	.	.	0.009102	0.310897	0.207073
22	17727223	A	BCL2L13	0.0006	0.0009	0.00910318	0.00641026	0
1	34794762	T	GJA4	0.0150	0.0051	0.0091092	0.00961538	0.00203046
2	178662920	A	TTN-AS1	0.0027	0.0014	0.00911319	0.00961538	0.00101678
5	134790508	C	DDX46	0.0114	0.0161	0.00912993	0.025641	0.0170051
10	127409165	T	DOCK1	0.0499	0.0483	0.0091325	0.0961538	0.0494872
13	96832916	A	HS6ST3	0.0010	0.0013	0.00914344	0.00641026	0.00126904
7	107893260	G	DLD	0.0005	0.0004	0.00916542	0.00641026	0.000507614
7	92002992	C	AKAP9	.	.	0.0091735	0.166667	0.135602
20	23394987	C	NAPB	0.0015	0.0017	0.00919692	0	0.00228659
3	101665538	T	ZBTB11	0.0040	0.0036	0.00921034	0	0.00532995
19	54145771	T	CNOT3	0.0015	0.0026	0.00921098	0	0.00203046
17	5000869	G	KIF1C	0.0666	0.0715	0.0092315	0.0737179	0.0426396
17	4607482	A	SMTNL2	0.0032	0.0026	0.00924494	0.0288462	0.00685279
2	172983559	G	RAPGEF4	0.0399	0.0181	0.00924553	0.0354839	0.0126904
1	12760816	A	C1orf158	.	.	0.00925197	0.00320513	0
1	74723125	C	CRYZ	2.027e-05	6.371e-05	0.00925197	0.00320513	0
1	114688672	A	AMPD1	3.181e-05	6.37e-05	0.00925197	0.00320513	0
1	153544735	T	S100A4	0.0023	0.0079	0.00925197	0.00320513	0
1	160813813	A	LY9	0.0002	0.0004	0.00925197	0.00320513	0
1	231198961	T	TRIM67	.	3.185e-05	0.00925197	0.00320513	0
1	237593666	A	RYR2	.	.	0.00925197	0.00320513	0
2	1666327	A	PXDN	.	.	0.00925197	0.00320513	0
2	19914206	T	WDR35	1.194e-05	3.184e-05	0.00925197	0.00320513	0
2	131146812	A	PLEKHB2	0.0002	3.184e-05	0.00925197	0.00320513	0
2	132785002	A	NCKAP5	4.022e-05	3.184e-05	0.00925197	0.00320513	0
2	177468448	C	AGPS	9.156e-05	.	0.00925197	0.00322581	0
2	178614676	T	TTN	4.852e-05	.	0.00925197	0.00320513	0
2	178776361	T	TTN	1.595e-05	3.185e-05	0.00925197	0.00320513	0
2	178777797	C	TTN	.	.	0.00925197	0.00320513	0
2	202828932	G	ICA1L	.	.	0.00925197	0.00320513	0
2	236392062	G	IQCA1	6.419e-05	0.0002	0.00925197	0.00320513	0
3	14484958	G	SLC6A6	0.0002	0.0002	0.00925197	0.00320513	0
3	18417113	G	SATB1	8.403e-06	.	0.00925197	0.00322581	0
3	42638596	G	NKTR	0.0002	0.0003	0.00925197	0.00320513	0
3	74285360	A	CNTN3	1.599e-05	.	0.00925197	0.00320513	0
3	112638158	T	CCDC80	6.021e-05	.	0.00925197	0.00320513	0
3	121896422	G	SLC15A2	1.194e-05	.	0.00925197	0.00320513	0
3	132631504	A	ACAD11;NPHP3-ACAD11	0.0003	0.0003	0.00925197	0.00320513	0
3	184186577	A	ABCF3	2.388e-05	6.371e-05	0.00925197	0.00320513	0
4	7054884	T	TADA2B	5.217e-05	.	0.00925197	0.00320513	0
5	55425234	C	PLPP1	4.401e-05	0.0002	0.00925197	0.00320513	0
5	112262656	C	EPB41L4A	.	0.0002	0.00925197	0.00320513	0
5	141100986	A	PCDHB3	5.966e-05	6.373e-05	0.00925197	0.00320513	0
5	170812100	A	GABRP	1.989e-05	.	0.00925197	0.00320513	0
6	12296018	C	EDN1	0.0004	0.0004	0.00925197	0.00320513	0
6	25661540	C	SCGN	.	.	0.00925197	0.00320513	0
6	26459819	A	BTN2A1	0.0006	0.0009	0.00925197	0.00320513	0
6	30909026	C	GTF2H4	3.981e-06	.	0.00925197	0.00320513	0
6	32045101	G	TNXB	2.035e-05	6.369e-05	0.00925197	0.00320513	0
6	75848331	A	MYO6	3.185e-05	.	0.00925197	0.00320513	0
6	83138155	C	DOPEY1	.	.	0.00925197	0.00320513	0
6	106583326	G	RTN4IP1	1.199e-05	.	0.00925197	0.00320513	0
6	138773729	T	CCDC28A	1.256e-05	.	0.00925197	0.00320513	0
7	754627	G	DNAAF5	0.0003	0.0003	0.00925197	0.00320513	0
7	43877649	A	URGCP	1.606e-05	.	0.00925197	0.00320513	0
7	106868487	A	PIK3CG	.	3.186e-05	0.00925197	0.00320513	0
7	116796073	T	MET	1.204e-05	.	0.00925197	0.00320513	0
8	13499112	G	DLC1	0.0187	0.0387	0.00925197	0.00320513	0
8	13500118	A	DLC1	0.0108	0.0345	0.00925197	0.00322581	0
8	17589653	A	PDGFRL	6.365e-05	0.0001	0.00925197	0.00320513	0
8	70166600	C	NCOA2	0.0004	0.0008	0.00925197	0.00320513	0
8	94146017	C	CDH17	7.971e-05	9.558e-05	0.00925197	0.00320513	0
8	118580902	C	SAMD12	1.256e-05	.	0.00925197	0.00320513	0
8	125059208	C	WASHC5	3.98e-06	0.0001	0.00925197	0.00322581	0
9	69388307	G	FAM189A2	1.193e-05	.	0.00925197	0.00320513	0
9	131039170	G	LAMC3	.	.	0.00925197	0.00320513	0
10	1129163	G	WDR37	0.0008	0.0010	0.00925197	0.00320513	0
10	5768346	A	GDI2	5.568e-05	0.0001	0.00925197	0.00320513	0
10	114436348	T	ABLIM1	0.0003	0.0004	0.00925197	0.00320513	0
11	3731416	C	NUP98	1.224e-05	.	0.00925197	0.00320513	0
11	36462412	T	PRR5L	0.0002	0.0004	0.00925197	0.00320513	0
11	36593260	A	RAG2	0.0001	0.0002	0.00925197	0.00320513	0
11	47259253	T	NR1H3	4.374e-05	.	0.00925197	0.00320513	0
11	64197421	G	STIP1	.	.	0.00925197	0.00320513	0
11	96384699	T	CCDC82	4.833e-05	.	0.00925197	0.00320513	0
11	108253875	A	ATM	2.785e-05	.	0.00925197	0.00320513	0
12	11869632	G	ETV6	1.989e-05	6.374e-05	0.00925197	0.00320513	0
12	48716720	T	CCNT1	4.118e-06	3.184e-05	0.00925197	0.00320513	0
12	55940362	A	DGKA	3.976e-06	.	0.00925197	0.00320513	0
12	101290867	C	UTP20	.	.	0.00925197	0.00320513	0
12	101908310	T	DRAM1	4.01e-06	.	0.00925197	0.00320513	0
12	128809875	G	SLC15A4	.	3.185e-05	0.00925197	0.00322581	0
12	130987200	A	ADGRD1	7.952e-05	0.0001	0.00925197	0.00320513	0
13	59774133	C	DIAPH3	0.0008	0.0008	0.00925197	0.00322581	0
13	73846016	T	KLF12	.	3.184e-05	0.00925197	0.00320513	0
14	21397854	T	CHD8	.	.	0.00925197	0.00320513	0
14	89963129	T	TDP1	3.981e-05	6.378e-05	0.00925197	0.00320513	0
14	101979761	G	DYNC1H1	3.98e-06	.	0.00925197	0.00320513	0
15	30613867	G	GOLGA8H	4.175e-06	.	0.00925197	0.00320513	0
15	30960903	T	MTMR10	0.0002	0.0002	0.00925197	0.00320513	0
15	42390096	C	CAPN3	.	.	0.00925197	0.00320513	0
15	80450973	A	ARNT2	2.789e-05	.	0.00925197	0.00320513	0
16	4876962	C	UBN1	0.0001	0.0001	0.00925197	0.00320513	0
16	53442763	C	RBL2	.	.	0.00925197	0.00320513	0
17	30834132	C	ATAD5	4.811e-05	.	0.00925197	0.00320513	0
17	68990935	C	ABCA9	2.81e-05	3.186e-05	0.00925197	0.00320513	0
18	11753864	C	GNAL	1.193e-05	.	0.00925197	0.00320513	0
19	7910673	T	MAP2K7	1.666e-05	3.187e-05	0.00925197	0.00320513	0
19	11375810	A	SWSAP1	3.98e-06	.	0.00925197	0.00320513	0
19	12647251	C	CTD-2192J16.22;MAN2B1	.	.	0.00925197	0.00320513	0
19	14641546	A	ADGRE3	3.187e-05	6.371e-05	0.00925197	0.00320513	0
19	15886282	G	CYP4F2	0.0001	0.0001	0.00925197	0.00320513	0
19	34685350	A	ZNF302	.	.	0.00925197	0.00320513	0
19	39085474	C	ACP7	.	3.186e-05	0.00925197	0.00320513	0
19	39424179	A	PLEKHG2	0.0003	0.0002	0.00925197	0.00320513	0
19	52555579	G	ZNF808	0.0002	0.0003	0.00925197	0.00320513	0
20	2657847	T	NOP56	.	3.189e-05	0.00925197	0.00322581	0
20	33606993	A	CBFA2T2	0.0002	.	0.00925197	0.00320513	0
22	16690184	A	KB-7G2.8	.	.	0.00925197	0.00320513	0
20	37518962	A	BLCAP	0.0003	0.0003	0.00928257	0.00320513	0.000253807
1	236569127	A	HEATR1	0.0322	0.0197	0.00930433	0.0192308	0.00384418
11	114522258	A	NXPE1	4.777e-05	.	0.00932054	0.00320513	0.000253807
6	96798595	G	GPR63	0.0021	0.0011	0.00932084	0.00961538	0.000507614
2	216420381	G	SMARCAL1	0.0248	0.0387	0.00932846	0.0384615	0.0192893
11	75568961	T	SERPINH1	0.0033	0.0039	0.00933798	0	0.00558376
4	2939622	A	NOP14	0.0003	0.0002	0.00934794	0	0.00101523
16	83912202	T	MLYCD;RP11-505K9.4	0.0031	0.0043	0.0093586	0.0160256	0.00558376
3	187200081	C	RP11-208N14.4	6.759e-05	0.0002	0.00938416	0	0.000507614
10	101813045	C	MGEA5	1.599e-05	.	0.00938534	0	0.000761421
19	32353917	C	ZNF507	0.0003	0.0003	0.00939398	0.00641026	0
11	69085808	G	TPCN2	0.0031	0.0027	0.00942101	0	0.0134723
17	35605868	C	AP2B1	0.0043	0.0090	0.00942443	0	0.00177665
4	183446063	G	CDKN2AIP	0.0278	0.0198	0.0094305	0.0128205	0.0373096
5	653030	G	CEP72	0.0195	0.0297	0.00944167	0.0384615	0.0190646
7	130300919	A	CPA4	3.991e-05	3.185e-05	0.00945428	0.00322581	0.000255102
20	43459912	G	SRSF6	0.0262	0.0380	0.00945975	0.00320513	0.000253807
14	49992880	A	LINC01588	0.0153	0.0121	0.0094702	0.0352564	0.0142639
15	48825907	T	SHC4	.	0.0014	0.00947183	0.00641026	0.00152284
17	61480239	T	TBX4	0.1391	0.1903	0.0094825	0.141026	0.109954
7	92079584	G	AKAP9	0.1075	0.1102	0.0094895	0.166667	0.13611
1	204988640	C	NFASC	0.0093	0.0081	0.00950444	0	0.0230964
5	154811250	C	LARP1	0.0051	0.0032	0.00951173	0.00641026	0.000507614
1	236574683	G	HEATR1	0.0352	0.0198	0.00952168	0.0192308	0.00406091
12	63570821	T	DPY19L2	1.601e-05	.	0.00952498	0	0.000507614
12	6906543	T	LRRC23	0.0523	0.0595	0.00953085	0.00961538	0.000507614
12	6917143	C	ENO2	0.0560	0.0712	0.00953085	0.00961538	0.000507614
3	127016593	C	PLXNA1	.	.	0.00953918	0.00967742	0
6	121317520	A	TBC1D32	0.0435	0.0295	0.009542	0.00320513	0.0286802
19	39972140	A	PSMC4	8.774e-05	6.373e-05	0.00956719	0.00641026	0
6	154246542	A	IPCEF1;OPRM1	0.1280	0.1420	0.0095715	0.208333	0.171066
6	24448092	T	GPLD1	0.0133	0.0111	0.00959738	0.00320513	0.0243655
22	40361653	G	ADSL;RP5-1042K10.14	0.0013	0.0026	0.0096132	0.00961538	0.00177665
7	48298481	T	ABCA13	0.0020	0.0018	0.00961473	0.00641026	0.00304569
2	86604552	C	RNF103	0.0015	0.0008	0.00962538	0.00641026	0.000507614
21	31147035	A	TIAM1	0.0022	0.0036	0.00965679	0.0128205	0.00101885
9	116620312	T	ASTN2	0.0037	0.0035	0.00965741	0.0128205	0.00279188
12	95534337	A	USP44	.	0.0424	0.009667	0.105769	0.0639175
4	174237344	T	FBXO8	.	0.0005	0.00966825	0	0.0017912
4	124672177	A	ANKRD50	0.0057	0.0063	0.00968348	0.0128205	0.00279188
10	94941844	C	CYP2C9	0.0954	0.0870	0.009686	0.195513	0.126142
5	908473	G	TRIP13	0.0364	0.0361	0.0096865	0.0641026	0.035315
14	34529422	T	EAPP	0.0007	0.0004	0.00969065	0.00320513	0.000254712
1	152313454	A	FLG	0.2726	0.1779	0.0096955	0.125	0.162944
1	152313891	A	FLG	0.2719	0.1752	0.0096955	0.125	0.162944
21	36036228	A	SETD4	0.0030	0.0022	0.00970327	0.0192308	0.000761421
1	159200859	A	CADM3	0.0203	0.0227	0.00973031	0.0416667	0.0159898
17	42904050	A	G6PC	0.0010	0.0011	0.00974493	0.00641026	0.000253807
15	85123232	A	PDE8A	0.0291	0.0864	0.00975649	0.0192308	0.00989848
21	39801263	A	IGSF5	0.0025	0.0023	0.00977913	0.0160256	0.00585838
11	94800120	T	AMOTL1	0.0006	0.0007	0.00980225	0.0128205	0.00177665
1	11649922	T	FBXO2	0.0009	0.0006	0.0098202	0.00641026	0.000253807
7	132484990	G	PLXNA4	0.0122	0.0247	0.00983222	0.0160256	0.0035533
15	88855176	T	ACAN	0.1527	0.1576	0.0098435	0.137821	0.206527
13	19837561	T	ZMYM5	0.0852	0.1121	0.009846	0.099359	0.0591371
5	908481	G	TRIP13	0.0364	0.0363	0.00986	0.0641026	0.0355872
1	171652246	A	MYOC	0.0026	0.0020	0.00986773	0.00641026	0.00177665
20	45479864	T	WFDC2	0.0026	0.0024	0.00987081	0.0128205	0.00380711
17	82630887	G	WDR45B	0.0741	0.0479	0.0098915	0.0769231	0.0540609
11	72685608	A	ARAP1-AS1	0.0115	0.0094	0.00990616	0.0288462	0.00812183
6	121304799	G	TBC1D32	0.0424	0.0296	0.0099145	0.00322581	0.0289634
6	121321644	C	TBC1D32	0.0491	0.0486	0.0099145	0.00320513	0.028934
6	121321770	T	TBC1D32	0.0493	0.0487	0.0099145	0.00320513	0.028934
3	143056473	T	U2SURP	0.0007	0.0007	0.00991719	0	0.00153139
6	121317536	A	TBC1D32	0.0442	0.0296	0.009924	0.00320513	0.0291878
4	30723650	T	PCDH7	0.0050	0.0028	0.00993804	0.00961538	0.00329949
1	152709127	G	LCE4A	0.0396	0.0223	0.00994119	0.0416667	0.0185279
7	150330713	T	ZBED6CL	0.0095	0.0087	0.0099425	0.00641026	0.0258883
1	226994973	A	CDC42BPA	0.0082	0.0049	0.00995662	0.0128205	0.0035533
2	210216311	G	AC006994.2	0.0021	0.0023	0.00996428	0.00961538	0.00228426
1	206771300	T	IL10	.	.	0.009965	0.183871	0.231397
6	34654644	C	C6orf106	0.0024	0.0065	0.00997282	0	0.000761421
6	34857518	G	UHRF1BP1	0.0026	0.0076	0.00997282	0	0.000761421
17	63917326	G	GH1	5.174e-05	.	0.0099777	0	0.000761421
7	44139027	G	MYL7	0.2288	0.1875	0.01002	0.291667	0.231378
14	53951951	C	BMP4	0.0002	0.0001	0.0100233	0.00641026	0
10	74976202	A	KAT6B	5.6e-05	.	0.0100297	0	0.000761421
10	37832815	G	ZNF248	0.0094	0.0081	0.0100334	0.025641	0.00533537
1	152304869	T	FLG	0.2428	0.1351	0.0100685	0.115385	0.142132
1	35603271	T	PSMB2	0.0004	0.0002	0.0100719	0	0.00101523
14	93947495	A	ASB2	0.0002	0.0002	0.0100767	0	0.00126904
1	156912420	G	PEAR1	1.654e-05	.	0.0100775	0	0.000253807
1	173993043	C	RC3H1	.	.	0.0100775	0	0.000258532
1	239909023	G	CHRM3	1.591e-05	.	0.0100775	0	0.000253807
2	21012617	T	APOB	0.0001	3.184e-05	0.0100775	0	0.000253807
2	178567233	T	TTN	2.05e-05	.	0.0100775	0	0.000253936
2	219161818	T	SLC23A3	.	9.552e-05	0.0100775	0	0.000257732
3	9739581	G	BRPF1	6.378e-05	9.555e-05	0.0100775	0	0.000253807
3	9789705	T	TADA3	0.0002	0.0003	0.0100775	0	0.000253807
3	10301239	A	SEC13	3.581e-05	0.0003	0.0100775	0	0.000253807
3	183867944	A	PARL;RP11-449K6.5	1.989e-05	.	0.0100775	0	0.000253807
4	1974821	A	NSD2	3.985e-06	.	0.0100775	0	0.000253807
4	2700242	A	FAM193A	7.981e-06	.	0.0100775	0	0.000253936
6	49472062	A	CENPQ	1.211e-05	.	0.0100775	0	0.000253807
6	111714406	G	FYN	3.978e-06	.	0.0100775	0	0.000253807
6	160606532	A	LPA	4.005e-05	.	0.0100775	0	0.000253807
7	90412902	C	CLDN12	3.98e-06	.	0.0100775	0	0.000253807
7	140809035	A	BRAF	0.0001	.	0.0100775	0	0.000255232
7	144401175	A	NOBOX	3.238e-05	3.188e-05	0.0100775	0	0.00025641
7	156950379	T	NOM1	0.0007	0.0032	0.0100775	0	0.000253807
8	17299997	G	MTMR7	7.564e-05	9.555e-05	0.0100775	0	0.000253807
8	22140619	A	REEP4	3.995e-06	.	0.0100775	0	0.000253807
9	37432074	C	GRHPR	0.0012	0.0006	0.0100775	0	0.000253807
9	135485426	G	PPP1R26	5.605e-05	3.186e-05	0.0100775	0	0.000253807
10	50218676	T	ASAH2	3.786e-05	.	0.0100775	0	0.000254323
10	94031659	C	PLCE1	8.052e-06	.	0.0100775	0	0.000253807
10	109870915	A	XPNPEP1	0.0001	0.0002	0.0100775	0	0.000253807
11	66068639	T	RP11-1167A19.2	4.011e-06	.	0.0100775	0	0.000253936
11	133932115	T	IGSF9B	0.0004	0.0006	0.0100775	0	0.000254842
12	13753824	G	GRIN2B	0	.	0.0100775	0	0.000253807
12	70559411	C	PTPRB	0.0003	0.0003	0.0100775	0	0.000253807
12	121894759	T	PSMD9;RP11-87C12.2	2.396e-05	.	0.0100775	0	0.000253807
13	19671912	T	MPHOSPH8	3.586e-05	3.185e-05	0.0100775	0	0.000254582
13	20223023	G	GJB6	7.953e-06	.	0.0100775	0	0.000253807
14	70167851	C	SLC8A3	0.0005	0.0022	0.0100775	0	0.000253807
14	73111525	C	RBM25	4.396e-06	.	0.0100775	0	0.000253807
14	103341078	G	EIF5	9.995e-05	9.552e-05	0.0100775	0	0.000253807
15	22892947	T	CYFIP1	.	.	0.0100775	0	0.000507614
15	51514510	G	DMXL2	8.461e-05	.	0.0100775	0	0.000253807
16	46600013	G	SHCBP1	4.125e-06	.	0.0100775	0	0.000257865
16	67147008	T	C16orf70	4.026e-06	.	0.0100775	0	0.000253807
17	41422475	A	AC003958.2	0.0003	0.0002	0.0100775	0	0.000253807
17	79785069	T	CBX2	8.404e-06	.	0.0100775	0	0.000253807
18	31413590	G	DSG4	4.025e-06	.	0.0100775	0	0.000253807
19	10921771	A	CARM1	2.189e-05	3.191e-05	0.0100775	0	0.000253807
19	17783154	G	FCHO1	2.389e-05	.	0.0100775	0	0.000253807
19	57941351	T	ZNF256	3.977e-06	.	0.0100775	0	0.000253807
20	31372998	T	DEFB118	5.567e-05	3.185e-05	0.0100775	0	0.000253807
20	53582662	T	ZNF217	1.193e-05	3.189e-05	0.0100775	0	0.000253807
21	15826348	G	USP25	9.56e-05	3.184e-05	0.0100775	0	0.000253807
22	29490027	A	NEFH	3.984e-06	.	0.0100775	0	0.000253807
1	86430858	A	CLCA2	0.3556	0.3473	0.0100975	0.272436	0.340863
17	16948873	G	TNFRSF13B	0.0035	0.0033	0.0101066	0.00961538	0.0035533
11	47259173	A	NR1H3	0.0012	0.0013	0.0101082	0	0.00126904
16	81127947	T	PKD1L2	0.1635	0.1583	0.010109	0.189103	0.123281
1	152309214	T	FLG	0.2422	0.1348	0.0101105	0.115385	0.142132
1	197188255	C	ZBTB41	0.0036	0.0038	0.0101126	0.0160256	0.00380904
6	136278241	A	BCLAF1	0.0001	0.0003	0.0101157	0	0.000507614
5	22078475	T	CDH12	0.2900	0.3598	0.010127	0.189103	0.284189
13	47973310	C	SUCLA2	0.0005	0.0007	0.0101277	0	0.00101523
11	128988152	C	ARHGAP32	0.0025	0.0022	0.0101309	0.00641026	0.00153767
11	63895156	T	MARK2	0.0002	0.0004	0.0101325	0.00641026	0
2	99464861	C	REV1	.	.	0.010134	0.477564	0.400255
6	151596434	T	CCDC170	0.0009	0.0004	0.0101498	0.00641026	0
20	2656930	C	NOP56	7.559e-05	.	0.0101668	0	0.000507614
7	14682712	C	DGKB	0.0194	0.0141	0.0101758	0.0320513	0.015736
11	61964077	C	BEST1	0.0004	0.0004	0.0101798	0.00641026	0
5	74770729	A	NSA2	0.0003	0.0004	0.0101826	0	0.00101523
6	142218593	A	VTA1	0.0054	0.0077	0.0101883	0	0.0106599
16	70514340	C	COG4	0.0005	0.0003	0.0101978	0	0.00101574
12	9166098	A	PZP	0.0004	0.0002	0.0102009	0.00641026	0.000253807
11	8702547	A	ST5	0.0050	0.0055	0.0102091	0.0160256	0.00584053
3	69101887	A	ARL6IP5	2.787e-05	6.374e-05	0.0102153	0	0.000508906
15	85126221	T	PDE8A	0.0293	0.0864	0.0102188	0.0192308	0.0101523
15	35538450	T	DPH6	0.0006	0.0007	0.0102304	0	0.00101833
9	18661997	G	ADAMTSL1	0.0012	0.0010	0.0102544	0.00320513	0.000761421
12	32576322	A	FGD4	0.0003	0.0002	0.0102642	0.00641026	0.000255885
15	42730965	C	CDAN1	0.0031	0.0024	0.0102702	0.00961538	0.00329949
11	18235964	C	SAA2-SAA4;SAA4	0.0007	0.0007	0.0102861	0.00641026	0
7	15626733	C	MEOX2	0.0028	0.0029	0.0102888	0.0128205	0.00406091
1	114626032	C	DENND2C	9.612e-05	.	0.0103163	0	0.000508906
12	5044780	C	KCNA5	0.0009	0.0013	0.0103207	0.00641026	0.000761421
2	135817629	G	LCT	.	.	0.0103235	0.349359	0.188391
1	85582226	A	CYR61	0.0158	0.0121	0.0103412	0.0384615	0.0139594
5	36985201	G	NIPBL	0.1373	0.1178	0.0103445	0.173077	0.103553
1	201899803	C	LMOD1	4.817e-05	3.184e-05	0.010355	0.00641026	0
17	82446640	C	C17orf62	0.0007	0.0004	0.0103733	0.00961538	0.000507614
1	28593918	C	RAB42	0.0011	0.0010	0.0103791	0.00641026	0.000254712
2	184937020	G	ZNF804A	.	.	0.0104135	0.474359	0.394683
5	156963212	T	TIMD4	0.0001	0.0002	0.0104239	0.00320513	0.000253807
12	122979265	T	OGFOD2	0.0114	0.0421	0.0104407	0.00961538	0.00101523
15	27966612	A	OCA2	.	.	0.010444	0.205128	0.107838
7	107558093	A	COG5	0.0003	0.0003	0.0104536	0	0.00101781
1	156539000	C	IQGAP3	0.0095	0.0132	0.0104566	0.0320513	0.01576
17	4945989	A	PFN1	0.0700	0.0441	0.0104595	0.0608974	0.0312183
6	33304003	C	TAPBP	0.0034	0.0085	0.0104779	0.00641026	0.000507614
1	152308388	G	FLG	0.3000	0.2767	0.0104855	0.128205	0.163198
5	179802032	A	MGAT4B	0.0154	0.0155	0.0104857	0.0352564	0.0177665
4	20727287	T	PACRGL	0.0077	0.0097	0.0104945	0.00320513	0.015736
3	105751591	C	CBLB	0.0005	0.0002	0.0105049	0.00641026	0.000507614
17	82484846	C	NARF	0.0822	0.1397	0.010522	0.0224359	0.0652284
1	152307253	T	FLG	0.3025	0.2814	0.010541	0.128205	0.163198
7	82012184	A	CACNA2D1	0.0078	0.0095	0.0105457	0.00320513	0.0167513
3	121647405	T	HCLS1	0.0002	0.0002	0.0105506	0.00641026	0.000253807
19	54462127	T	LENG9	0.0256	0.0244	0.010554	0.0512821	0.0274112
1	152308306	G	FLG	0.3192	0.3395	0.010568	0.128205	0.163706
1	152307365	C	FLG	0.2999	0.2740	0.0105805	0.128205	0.163452
11	90282958	G	DISC1FP1	.	0.0320	0.0105815	0.00961538	0.0490096
11	90283743	A	DISC1FP1	.	0.0321	0.0105815	0.00961538	0.0490096
7	74068657	A	ELN	0.0030	0.0022	0.0106277	0.0160256	0.0035533
15	50300806	C	GABPB1	0.0027	0.0025	0.0106442	0.00322581	0.00812183
2	20638558	A	HS1BP3	0.3170	0.2804	0.0106445	0.230769	0.262716
1	152311386	C	FLG	0.3093	0.3362	0.0106585	0.128205	0.158283
1	152309003	T	FLG	0.3188	0.3389	0.010674	0.128205	0.163706
8	22140155	A	REEP4	0.0014	0.0016	0.0106875	0	0.00279188
5	176577679	C	CDHR2	0.0191	0.0208	0.010688	0.0320513	0.015744
12	70590115	C	PTPRB	0.1054	0.1044	0.0106935	0.179487	0.106599
19	54106067	A	NDUFA3	0.0006	0.0009	0.010712	0.00961538	0.000509424
1	171541168	T	PRRC2C	0.0024	0.0027	0.0107172	0.0128205	0.00304569
20	388117	A	TRIB3	0.0015	0.0036	0.0107198	0.00641026	0.000761421
19	53142038	T	ZNF347	.	.	0.0107355	0.333333	0.259898
12	70590239	T	PTPRB	0.1042	0.0969	0.010736	0.176282	0.106091
3	49676355	T	APEH	0.0049	0.0118	0.0107394	0.00641026	0.000253807
14	94464679	T	RP11-349I1.2	.	.	0.0107405	0.212903	0.140244
7	156684042	A	LMBR1	0.0139	0.0046	0.0107612	0.0160256	0.00329949
2	21026844	T	APOB	0.0271	0.0249	0.0107615	0.0480769	0.0332487
2	179110034	C	SESTD1	0.0758	0.0575	0.01077	0.0384615	0.0851551
8	98949427	T	OSR2	0.0001	0.0002	0.0107877	0.00641026	0
3	119191045	G	UPK1B	0.0173	0.0088	0.010792	0.0128205	0.00152284
11	74907276	T	XRRA1	0.0022	0.0026	0.0107927	0.00641026	0.00101678
22	50466092	T	SBF1	0.0023	0.0025	0.0108079	0.0128205	0.00507614
5	136174328	G	SMAD5	0.0191	0.0198	0.0108163	0.0384615	0.0135828
3	75665258	T	FRG2C	.	.	0.010832	0	0.0288958
2	178574427	G	TTN	0.0022	0.0018	0.0108412	0	0.00304569
3	4683431	T	ITPR1	0.0015	0.0014	0.0109145	0.00641026	0.00101523
1	152309472	A	FLG	0.2422	0.1353	0.0109275	0.115385	0.142204
17	13005871	G	ELAC2	0.0001	.	0.0109357	0	0.00126904
10	92091957	T	CPEB3	.	.	0.0109405	0.157051	0.234015
22	45212311	A	KIAA0930	0.0228	0.0228	0.0109512	0.0192308	0.00837563
19	58261213	G	ZNF544	0.0521	0.0629	0.0109605	0	0.031742
8	109498640	A	PKHD1L1	0.0020	0.0022	0.0109611	0	0.00381874
11	7000929	A	ZNF214	.	.	0.0109934	0.0480769	0.015736
1	21823625	T	HSPG2	0.0571	0.0493	0.0110015	0.0897436	0.0721178
6	73787429	A	CD109	0.3699	0.3731	0.011005	0.403226	0.316472
13	110161185	A	COL4A1	0.1667	0.1425	0.0110195	0.192308	0.134165
1	152309791	A	FLG	0.2422	0.1350	0.0110385	0.115385	0.142386
1	152310807	T	FLG	0.2423	0.1355	0.0110385	0.115385	0.142386
1	152309835	T	FLG	0.2447	0.1439	0.011053	0.115385	0.14264
19	38405413	T	FAM98C	4.008e-05	3.185e-05	0.0110565	0.00641026	0
19	4511026	A	PLIN4	0.0176	0.0171	0.0110732	0.0224359	0.00762583
20	38310476	C	CTD-2308N23.2	0.0545	0.0617	0.011076	0.112179	0.0588832
13	110161176	T	COL4A1	0.1665	0.1426	0.01109	0.192308	0.13486
15	78280214	T	DNAJA4	0.0014	0.0014	0.0110909	0	0.00177755
20	53576493	T	ZNF217	0.0037	0.0033	0.0111078	0.0128205	0.00304569
16	68833484	T	CDH1	0.0092	0.0134	0.0111309	0.0160256	0.00279188
1	152304413	G	FLG	0.3027	0.3268	0.0112145	0.121795	0.144924
19	4508948	T	PLIN4	0.0215	0.0346	0.0112209	0.0224359	0.00788804
19	4511169	T	PLIN4	0.0179	0.0185	0.0112209	0.0224359	0.00786802
19	4512541	C	PLIN4	0.0178	0.0199	0.0112209	0.0224359	0.00786802
1	145856926	A	PIAS3	.	.	0.0112209	0.0128205	0.00329949
1	152311499	G	FLG	0.2998	0.2738	0.0112395	0.128205	0.163281
1	152304296	A	FLG	0.2461	0.1271	0.011249	0.115385	0.144128
2	219208246	C	ZFAND2B	0.0005	0.0006	0.0112564	0.00641026	0.000508388
3	44735221	C	ZNF501	6.918e-05	.	0.0112583	0.00641026	0
5	13708239	A	DNAH5	6.764e-05	0.0001	0.0112616	0.00320513	0.000253807
17	82032879	A	RAC3	0.0009	0.0011	0.0112632	0	0.00177665
2	233729901	C	UGT1A3	0.0005	0	0.0112875	0	0.0288363
11	83962911	A	DLG2	0.0036	0.0037	0.0112969	0	0.00939086
19	56385205	G	ZNF582	0.0842	0.0708	0.0113285	0.025641	0.0567888
1	70433773	T	CTH	.	0.0013	0.0113331	0.00641026	0.000515996
13	23355703	C	SACS	0.0372	0.0368	0.0113615	0.0576923	0.0408837
2	224765718	T	DOCK10	0.1993	0.1605	0.0113625	0.211538	0.173846
1	39411720	A	MACF1	0.0007	0.0007	0.0114089	0.00961538	0.00101523
6	20115281	C	MBOAT1	0.0530	0.0510	0.011409	0.0354839	0.0720812
3	121694392	G	GOLGB1	0.0051	0.0057	0.0114574	0.0160256	0.00888776
10	68166577	C	MYPN	.	.	0.0114835	0.442308	0.472774
5	138567106	T	HSPA9	0.0089	0.0074	0.011488	0.0224359	0.00761421
12	112950793	A	OAS3	0.0045	0.0131	0.0115021	0.00961538	0.00203046
7	138583981	T	TRIM24	0.0026	0.0017	0.0115252	0.0128205	0.00253807
15	44608577	G	SPG11	0.0002	0.0002	0.0115272	0.00320513	0.000254194
6	154430607	G	CNKSR3	0.0006	0.0006	0.0115279	0	0.00177665
6	28233042	A	ZSCAN9	0.0006	0.0008	0.0115308	0.00320513	0.000254065
8	102218965	A	RRM2B	0.0007	0.0013	0.0115324	0.00641026	0.00101523
11	31307826	T	DCDC1	0.0512	0.0923	0.011542	0.00641026	0.00101523
6	5613185	T	FARS2	0.0001	0.0001	0.0115706	0.00645161	0
20	23493054	G	CST8	0.0006	9.561e-05	0.0115717	0	0.000761421
2	71590322	T	DYSF	0.0036	0.0028	0.0115923	0.00961538	0.00279188
18	45954602	A	EPG5	0.0011	0.0018	0.0116107	0	0.00126904
2	38751177	A	SRSF7	.	0.0016	0.0116177	0	0.00406091
10	96319456	T	DNTT	.	0.0004	0.0116362	0	0.000761808
6	170286342	G	DLL1	.	.	0.01164	0.0544872	0.0269172
10	13170915	A	MCM10	0.0085	0.0185	0.0116689	0.0128205	0.00126904
6	30888856	A	DDR1	0.0043	0.0056	0.0116713	0.025641	0.00305033
1	225838705	G	EPHX1	0.1870	0.2266	0.0116725	0.227564	0.209391
16	5090540	C	EEF2KMT	0.0972	0.0824	0.011684	0.0608974	0.0946701
2	190998044	C	STAT1	0.0097	0.0080	0.0117148	0.0288462	0.0109359
2	190998050	T	STAT1	0.0098	0.0080	0.0117148	0.0288462	0.0110031
1	6645834	A	DNAJC11	1.193e-05	.	0.0117231	0.00320513	0
1	25392000	G	RHCE	7.953e-06	.	0.0117231	0.00320513	0
1	54710134	T	MROH7	0.0007	0.0018	0.0117231	0.00320513	0
1	77917639	G	NEXN	4.01e-06	.	0.0117231	0.00320513	0
1	160800076	A	LY9	8.805e-05	3.187e-05	0.0117231	0.00320513	0
1	235436649	G	TBCE	.	.	0.0117231	0.00320513	0
2	61288767	T	USP34	2.808e-05	.	0.0117231	0.00320513	0
2	134985887	G	MAP3K19	4.378e-05	6.368e-05	0.0117231	0.00320513	0
2	157430576	T	CYTIP	1.591e-05	.	0.0117231	0.00320513	0
2	165770363	T	GALNT3	3.184e-05	.	0.0117231	0.00320513	0
2	169631880	A	PPIG	0.0001	3.188e-05	0.0117231	0.00320513	0
2	225581921	C	NYAP2	.	.	0.0117231	0.00320513	0
3	9374665	T	THUMPD3-AS1	0.0007	0.0004	0.0117231	0.00320513	0
3	9867084	G	CIDEC	0.0003	0.0002	0.0117231	0.00320513	0
3	52504392	T	STAB1	.	.	0.0117231	0.00320513	0
3	56729362	A	ARHGEF3	2.784e-05	.	0.0117231	0.00320513	0
3	56729363	T	ARHGEF3	2.784e-05	.	0.0117231	0.00320513	0
3	151447554	T	IGSF10	0.0005	0.0004	0.0117231	0.00320513	0
3	175467025	A	NAALADL2	.	.	0.0117231	0.00320513	0
3	184579805	T	EPHB3	3.581e-05	3.198e-05	0.0117231	0.00320513	0
4	2744627	T	TNIP2	.	.	0.0117231	0.00320513	0
4	47580373	C	ATP10D	0.0003	0.0003	0.0117231	0.00322581	0
4	48580873	T	FRYL	.	.	0.0117231	0.00322581	0
4	75891826	A	PPEF2	5.201e-05	0.0001	0.0117231	0.00320513	0
4	119030373	T	SYNPO2	3.985e-06	.	0.0117231	0.00320513	0
4	125481632	C	FAT4	4.773e-05	3.186e-05	0.0117231	0.00320513	0
4	147542604	T	EDNRA	7.965e-06	.	0.0117231	0.00320513	0
4	147657789	G	PRMT9;TMEM184C	3.982e-06	.	0.0117231	0.00322581	0
5	5182216	T	ADAMTS16	3.207e-05	3.185e-05	0.0117231	0.00320513	0
5	65214972	G	ADAMTS6	0.0002	0.0002	0.0117231	0.00320513	0
5	65571830	T	PPWD1	7.288e-05	0.0001	0.0117231	0.00320513	0
5	79731144	A	CMYA5	6.837e-05	6.371e-05	0.0117231	0.00320513	0
5	126546288	C	ALDH7A1	3.978e-06	.	0.0117231	0.00320513	0
6	33181089	T	COL11A2	3.977e-05	0.0002	0.0117231	0.00320513	0
6	38913885	T	DNAH8	.	3.184e-05	0.0117231	0.00320513	0
6	42178819	T	GUCA1A	.	3.187e-05	0.0117231	0.00320513	0
6	42978411	C	PEX6	6.761e-05	9.557e-05	0.0117231	0.00320513	0
6	89098695	A	SRSF12	3.21e-05	.	0.0117231	0.00320513	0
6	159040674	C	RP1-111C20.4	0.0016	0.0060	0.0117231	0.00320513	0
7	501189	T	PDGFA	2.783e-05	.	0.0117231	0.00320513	0
8	41937328	C	KAT6A	7.954e-06	.	0.0117231	0.00320513	0
8	98949435	T	OSR2	0.0002	6.369e-05	0.0117231	0.00320513	0
8	116942726	T	AARD	8.981e-05	0.0001	0.0117231	0.00320513	0
8	140360057	T	TRAPPC9	2.386e-05	6.371e-05	0.0117231	0.00320513	0
9	23701461	C	ELAVL2	.	3.186e-05	0.0117231	0.00320513	0
9	110138122	T	AKAP2;PALM2-AKAP2	8.855e-05	9.555e-05	0.0117231	0.00320513	0
9	129925069	A	FNBP1	1.605e-05	6.369e-05	0.0117231	0.00320513	0
10	34382794	T	PARD3	.	.	0.0117231	0.00320513	0
10	49322893	T	C10orf71	1.606e-05	.	0.0117231	0.00320513	0
10	93613097	T	PDE6C	8.833e-05	9.551e-05	0.0117231	0.00320513	0
10	113585895	A	HABP2	0.0001	0.0002	0.0117231	0.00320513	0
10	121959317	G	NSMCE4A	3.181e-05	6.369e-05	0.0117231	0.00322581	0
11	601611	A	PHRF1	1.606e-05	.	0.0117231	0.00320513	0
11	2572909	G	KCNQ1	.	.	0.0117231	0.00320513	0
11	8457506	A	STK33	5.447e-05	6.371e-05	0.0117231	0.00320513	0
11	9471410	G	ZNF143	4.167e-06	.	0.0117231	0.00320513	0
11	104037857	A	DDI1	0.0011	0.0001	0.0117231	0.00320513	0
11	118534106	G	TMEM25	.	.	0.0117231	0.00320513	0
11	130905928	C	SNX19	8.76e-05	9.555e-05	0.0117231	0.00320513	0
12	56142595	A	ESYT1	.	.	0.0117231	0.00320513	0
12	102912842	C	PAH	9.546e-05	6.368e-05	0.0117231	0.00320513	0
13	19705827	T	PSPC1	0.0004	0.0005	0.0117231	0.00320513	0
13	24490794	C	PARP4	0.0001	9.552e-05	0.0117231	0.00320513	0
13	101292158	G	NALCN	.	0.0002	0.0117231	0.00320513	0
14	64823069	G	SPTB	0.0012	0.0006	0.0117231	0.00320513	0
14	95103605	A	DICER1	2.388e-05	6.37e-05	0.0117231	0.00320513	0
15	40369089	A	DISP2	0.0004	0.0003	0.0117231	0.00320513	0
16	2759362	G	SRRM2	.	.	0.0117231	0.00320513	0
16	31371134	G	ITGAX	0.0028	0.0016	0.0117231	0.00320513	0
17	7906720	G	CHD3	0.0004	0.0004	0.0117231	0.00320513	0
17	29578397	C	ABHD15-AS1	3.981e-06	.	0.0117231	0.00320513	0
17	54968772	C	COX11;STXBP4	.	.	0.0117231	0.00320513	0
17	81110917	T	BAIAP2	4.774e-05	3.186e-05	0.0117231	0.00320513	0
18	31025782	T	DSC3	0.0002	0.0002	0.0117231	0.00320513	0
18	63597331	G	SERPINB13	.	.	0.0117231	0.00320513	0
18	70199410	A	RTTN	8.826e-05	9.557e-05	0.0117231	0.00322581	0
19	15892408	T	CYP4F2	1.591e-05	.	0.0117231	0.00320513	0
19	19345199	T	MAU2	.	3.188e-05	0.0117231	0.00320513	0
19	56824552	C	PEG3	4.014e-06	.	0.0117231	0.00320513	0
19	57159248	T	DUXA	0.0001	0.0002	0.0117231	0.00320513	0
22	24719661	C	PIWIL3	.	3.184e-05	0.0117231	0.00320513	0
22	50394050	A	PPP6R2	7.954e-06	.	0.0117231	0.00320513	0
11	22359530	G	SLC17A6	0.0024	0.0018	0.0117425	0.00641026	0.00177846
17	44779157	T	ADAM11	.	0.0006	0.0117447	0.00320513	0.000253807
2	73449838	A	ALMS1	0.0019	0.0020	0.0117519	0	0.00203046
17	78997110	C	CANT1	0.0003	0.0002	0.0117629	0	0.00152284
1	92513797	A	EVI5	.	.	0.0117825	0.182692	0.239583
9	83643442	A	IDNK	0.0082	0.0067	0.0117875	0.0224359	0.00863382
11	46796958	A	CKAP5	0.0075	0.0060	0.0117924	0.0192308	0.00406091
11	46895340	A	LRP4	0.0079	0.0060	0.0117924	0.0192308	0.00406091
5	41181476	A	C6	0.0104	0.0092	0.0118253	0.0192308	0.0111789
19	30548523	T	ZNF536	0.0006	9.558e-05	0.0118322	0.00641026	0
7	134532005	G	AKR1B10	0.0004	0.0004	0.0118333	0.00641026	0.00101523
8	13100636	G	DLC1	0.0352	0.0348	0.011863	0.0673077	0.0375635
22	35347185	C	TOM1	0.0036	0.0028	0.0118635	0.00961538	0.0027933
2	206791687	G	FASTKD2	0.0013	0.0013	0.0118806	0.00645161	0.000507614
7	43877675	A	URGCP	.	.	0.011882	0.278846	0.34502
12	76866276	C	CSRP2	0.0111	0.0106	0.0118887	0.0384615	0.0185751
1	12193005	A	TNFRSF1B	0.0272	0.0249	0.011893	0.0192308	0.0459391
14	73619711	A	ACOT6	0.0530	0.0570	0.01191	0.0512821	0.0807517
17	32464066	A	PSMD11	0.0002	0.0002	0.0119106	0.00320513	0.000253807
17	61483102	T	TBX4	0.1014	0.0932	0.011921	0.11859	0.0916244
9	135548716	T	OBP2A	0.2221	0.2284	0.0119385	0.323718	0.252422
7	88794465	T	C7orf62	0.0047	0.0037	0.011966	0	0.0124365
3	3845409	G	LRRN1	0.2493	0.2060	0.011969	0.185897	0.233756
17	78529677	C	DNAH17	0.1682	0.1273	0.0119705	0.214744	0.154822
7	135584890	T	NUP205	0.0031	0.0033	0.0119723	0	0.00965447
17	3727947	G	ITGAE	0.2072	0.2893	0.0119785	0.278846	0.194756
11	105029174	C	CASP1	0.0222	0.0370	0.0119975	0.0160256	0.00457085
13	100625658	T	TMTC4	0.0002	0.0002	0.0120011	0	0.00203562
2	118103297	C	INSIG2	0.0048	0.0034	0.0120347	0.0192308	0.00253807
6	12122840	T	HIVEP1	0.0001	0.0001	0.012045	0	0.000761421
16	82000855	T	SDR42E1	0.0027	0.0051	0.0120451	0.0128205	0.00406918
10	15605806	T	ITGA8	0.0037	0.0029	0.0120502	0.0128205	0.00305344
12	119335302	T	CCDC60	0.0746	0.0960	0.0120615	0.112903	0.0723718
3	141443343	G	ZBTB38	0.1529	0.1128	0.012093	0.0833333	0.123096
9	127730773	A	TTC16	0.0003	0.0002	0.0121063	0	0.000761421
9	35853081	G	TMEM8B	.	3.186e-05	0.0121212	0.00320513	0.000507614
17	30894729	C	ATAD5	0.0015	0.0004	0.0121239	0.00961538	0.000256279
2	233636584	C	UGT1A10	0.0007	0.0004	0.0121472	0	0.00152284
10	89339980	G	IFIT3	0.0008	0.0007	0.0121553	0.00961538	0.00101523
6	84055452	G	MRAP2	0.0140	0.0090	0.0121734	0.0288462	0.015744
2	169237190	G	LRP2	5.172e-05	0.0002	0.0121888	0.00322581	0.000253807
3	46903510	A	PTH1R	0.0167	0.0149	0.0122165	0.0384615	0.0230964
1	152313556	T	FLG	0.2421	0.1347	0.01222	0.115385	0.141878
21	32681651	A	SYNJ1	0.0736	0.0806	0.012221	0.0705128	0.0467717
1	31429432	A	SERINC2	0.0731	0.0813	0.012243	0.134615	0.1
16	31461954	G	ARMC5	0.0364	0.0284	0.0122495	0.0641026	0.0291878
1	152303673	T	FLG	0.2423	0.1351	0.0122865	0.115385	0.141624
6	155411390	T	NOX3	0.0190	0.0505	0.0123276	0.00641026	0.00126968
18	2554916	A	METTL4	0.0103	0.0181	0.0123864	0.0288462	0.00989848
20	49270159	G	ZNFX1	0.0012	0.0010	0.0124008	0	0.00253807
6	34983247	A	ANKS1A	0.0166	0.0175	0.012417	0.0448718	0.0233503
4	22442637	T	ADGRA3	0.0009	0.0011	0.0124229	0	0.00203874
12	553529	T	B4GALNT3	0.0065	0.0036	0.0124305	0.0128205	0.00152284
22	30375469	C	CCDC157	0.1972	0.1886	0.012435	0.304487	0.219736
1	222664128	A	MIA3	0.0004	0.0002	0.0124579	0	0.00329949
4	183284273	C	WWC2	0.0002	0.0002	0.0124772	0.00320513	0.000507614
6	132694054	T	VNN1	0.0060	0.0089	0.0124788	0.0160256	0.00685279
1	3404736	T	PRDM16	.	.	0.0124948	0.00320513	0
1	110060790	C	ALX3	.	.	0.0124948	0.00320513	0
1	152108399	A	TCHH	.	.	0.0124948	0.00320513	0
1	154947646	T	PBXIP1	2.389e-05	3.188e-05	0.0124948	0.00320513	0
1	160344801	T	NCSTN	2.785e-05	.	0.0124948	0.00320513	0
1	183114638	A	LAMC1	1.988e-05	.	0.0124948	0.00320513	0
1	209704971	G	HSD11B1	1.194e-05	.	0.0124948	0.00320513	0
2	164508844	T	GRB14	9.4e-06	.	0.0124948	0.00320513	0
2	232163544	A	DIS3L2	.	.	0.0124948	0.00320513	0
3	58150191	A	FLNB	.	.	0.0124948	0.00320513	0
4	11398989	G	HS3ST1	.	0.0007	0.0124948	0.00320513	0
4	88056079	T	PKD2	7.569e-05	3.185e-05	0.0124948	0.00322581	0
4	122331449	G	KIAA1109	7.25e-05	.	0.0124948	0.00320513	0
6	7393262	G	RIOK1	3.615e-05	3.186e-05	0.0124948	0.00320513	0
6	26508111	A	BTN1A1	0.0001	0.0002	0.0124948	0.00320513	0
6	55514088	A	HMGCLL1	.	.	0.0124948	0.00320513	0
6	70294558	G	COL9A1	4.021e-06	.	0.0124948	0.00320513	0
7	105143159	T	SRPK2	3.977e-06	.	0.0124948	0.00320513	0
7	150572692	T	GIMAP4	0.0007	0.0003	0.0124948	0.00320513	0
8	100704243	C	PABPC1	.	.	0.0124948	0.00320513	0
9	74762780	A	TRPM6	2.388e-05	.	0.0124948	0.00320513	0
9	101362511	A	BAAT	3.984e-06	.	0.0124948	0.00320513	0
9	134911264	A	FCN1	.	.	0.0124948	0.00320513	0
11	62522344	C	AHNAK	7.957e-06	.	0.0124948	0.00320513	0
12	50204601	A	LIMA1	.	.	0.0124948	0.00320513	0
12	53425768	T	AMHR2	6.764e-05	6.371e-05	0.0124948	0.00320513	0
12	109264248	G	ACACB	1.194e-05	.	0.0124948	0.00320513	0
12	111672642	G	BRAP	.	.	0.0124948	0.00320513	0
13	98888407	T	DOCK9	2.008e-05	.	0.0124948	0.00320513	0
14	24329402	T	ADCY4	5.714e-05	.	0.0124948	0.00320513	0
14	67323705	C	MPP5	4.502e-06	.	0.0124948	0.00322581	0
15	40807501	C	ZFYVE19	.	.	0.0124948	0.00320513	0
15	55360457	A	CCPG1	.	.	0.0124948	0.00320513	0
16	19871996	T	GPRC5B	0.0001	3.187e-05	0.0124948	0.00320513	0
16	29983637	T	TAOK2	5.189e-05	6.372e-05	0.0124948	0.00320513	0
16	74391640	T	NPIPB15	.	.	0.0124948	0.00322581	0
16	84099085	T	MBTPS1	0.0004	0.0002	0.0124948	0.00320513	0
16	84237489	C	KCNG4	4.214e-05	.	0.0124948	0.00320513	0
17	2299784	T	SMG6	1.193e-05	.	0.0124948	0.00320513	0
17	28700383	A	SUPT6H	.	.	0.0124948	0.00320513	0
17	39715893	A	ERBB2	0.0005	0.0008	0.0124948	0.00320513	0
17	74588736	A	CD300LD	6.803e-05	6.371e-05	0.0124948	0.00320513	0
19	54982771	T	NLRP2	0.0001	0.0002	0.0124948	0.00320513	0
19	58053532	T	ZSCAN1	.	.	0.0124948	0.00320513	0
19	58549625	G	TRIM28	1.198e-05	.	0.0124948	0.00320513	0
20	17494875	T	BFSP1	3.977e-06	.	0.0124948	0.00320513	0
21	14189178	A	LIPI	2.387e-05	9.559e-05	0.0124948	0.00320513	0
21	14381193	C	HSPA13	1.299e-05	9.554e-05	0.0124948	0.00320513	0
19	56816203	T	PEG3	0.0001	.	0.0125124	0	0.00126904
5	65567504	C	PPWD1	6.764e-05	.	0.0125156	0	0.00102041
18	74073508	G	FBXO15	0.0592	0.0595	0.012535	0.0705128	0.111675
3	52855447	A	TMEM110;TMEM110-MUSTN1	0.0177	0.0248	0.0125715	0.0224359	0.0253936
7	93101365	G	SAMD9	0.0057	0.0058	0.0125854	0	0.0149746
8	24326520	C	RP11-624C23.1	0.0028	0.0030	0.0125875	0.00967742	0.00177665
1	24840857	A	CLIC4	7.99e-06	3.184e-05	0.0126137	0.00320513	0
1	31585258	G	TINAGL1	1.596e-05	3.186e-05	0.0126137	0.00320513	0
1	32276531	A	LCK	4.345e-06	.	0.0126137	0.00320513	0
1	62543687	A	DOCK7	.	.	0.0126137	0.00320513	0
1	89380536	G	GBP6	1.99e-05	3.187e-05	0.0126137	0.00320513	0
1	99688928	C	PALMD	1.195e-05	.	0.0126137	0.00320513	0
1	169854258	G	SCYL3	7.621e-05	0.0003	0.0126137	0.00320513	0
1	184795153	T	FAM129A	0.0003	0.0001	0.0126137	0.00320513	0
1	186444201	T	PDC	6.371e-05	0.0001	0.0126137	0.00320513	0
1	201324962	C	PKP1	4.38e-05	.	0.0126137	0.00320513	0
2	27663650	A	SLC4A1AP;SUPT7L	.	0.0001	0.0126137	0.00322581	0
2	29073047	A	C2orf71	0.0002	0.0001	0.0126137	0.00320513	0
2	72718223	T	EXOC6B	.	.	0.0126137	0.00320513	0
2	99379305	C	EIF5B	.	.	0.0126137	0.00320513	0
2	117825087	A	DDX18	0.0002	6.376e-05	0.0126137	0.00320513	0
2	135755590	T	UBXN4	0.0003	.	0.0126137	0.00320513	0
2	164898473	C	SLC38A11	0.0123	0.0464	0.0126137	0.00320513	0
2	178558586	T	TTN	4.037e-05	9.554e-05	0.0126137	0.00320513	0
2	178582541	T	TTN	7.268e-05	9.567e-05	0.0126137	0.00320513	0
2	200616073	T	AOX1	.	.	0.0126137	0.00320513	0
2	240630810	A	GPR35	0.0004	0.0007	0.0126137	0.00320513	0
4	22388491	C	ADGRA3	0.0001	9.558e-05	0.0126137	0.00320513	0
4	47580443	C	ATP10D	3.977e-06	.	0.0126137	0.00320513	0
4	53414627	C	FIP1L1;RP11-231C18.3	1.996e-05	.	0.0126137	0.00320513	0
5	171957546	C	FBXW11	.	3.185e-05	0.0126137	0.00320513	0
6	46793558	A	MEP1A	1.322e-05	3.184e-05	0.0126137	0.00320513	0
6	99402569	C	PNISR	.	.	0.0126137	0.00320513	0
6	107040038	A	C6orf203	2.403e-05	3.186e-05	0.0126137	0.00320513	0
6	143504061	A	FUCA2	5.569e-05	6.37e-05	0.0126137	0.00320513	0
7	47978678	A	HUS1	2.389e-05	.	0.0126137	0.00320513	0
7	101128532	A	SERPINE1	3.977e-06	.	0.0126137	0.00320513	0
7	122701917	G	RNF148	1.606e-05	0.0001	0.0126137	0.00320513	0
7	140704923	C	NDUFB2	2.488e-05	.	0.0126137	0.00320513	0
8	56312243	T	SDR16C5	0.0002	0.0004	0.0126137	0.00320513	0
8	98774792	G	STK3	1.709e-05	.	0.0126137	0.00320513	0
8	103325291	C	FZD6	0.0001	0.0001	0.0126137	0.00320513	0
8	129751553	T	GSDMC	4.003e-06	.	0.0126137	0.00320513	0
8	144510621	T	MFSD3	2.274e-05	.	0.0126137	0.00320513	0
9	35045343	C	C9orf131	3.977e-06	.	0.0126137	0.00320513	0
9	69251206	T	TJP2	3.977e-06	.	0.0126137	0.00320513	0
9	84752009	A	NTRK2	5.967e-05	3.185e-05	0.0126137	0.00320513	0
9	106928306	C	ZNF462	.	.	0.0126137	0.00320513	0
9	133153859	A	GBGT1	8.149e-06	3.185e-05	0.0126137	0.00320513	0
9	135822349	A	CAMSAP1	3.987e-06	.	0.0126137	0.00320513	0
10	3170151	C	PITRM1	.	.	0.0126137	0.00320513	0
10	4963511	C	AKR1C1	0.0003	0.0003	0.0126137	0.00320513	0
11	44048113	T	ACCSL	.	.	0.0126137	0.00320513	0
11	48139497	G	PTPRJ	1.993e-05	.	0.0126137	0.00320513	0
11	62649743	T	INTS5	1.193e-05	.	0.0126137	0.00320513	0
11	70108306	A	ANO1	.	.	0.0126137	0.00320513	0
11	70421456	C	CTTN	.	.	0.0126137	0.00320513	0
11	120480032	C	ARHGEF12	0.0001	3.185e-05	0.0126137	0.00320513	0
11	125900193	T	HYLS1	7.953e-06	3.184e-05	0.0126137	0.00320513	0
12	9009472	G	KLRG1	1.197e-05	3.185e-05	0.0126137	0.00320513	0
12	55551226	G	RP11-110A12.2	1.659e-05	3.185e-05	0.0126137	0.00320513	0
12	98613728	A	IKBIP	.	.	0.0126137	0.00320513	0
12	132808276	G	GOLGA3	7.953e-06	.	0.0126137	0.00320513	0
13	38692363	T	FREM2	.	.	0.0126137	0.00320513	0
14	35085540	G	PPP2R3C	2.68e-05	6.369e-05	0.0126137	0.00320513	0
14	104709266	T	INF2	2.042e-05	3.185e-05	0.0126137	0.00320513	0
15	40751471	A	RMDN3	3.579e-05	6.37e-05	0.0126137	0.00320513	0
15	68726001	T	CORO2B	0.0003	9.563e-05	0.0126137	0.00320513	0
15	71731135	A	THSD4	4.812e-05	.	0.0126137	0.00320513	0
15	83136521	T	TM6SF1	1.646e-05	.	0.0126137	0.00320513	0
15	98916710	A	IGF1R	1.193e-05	.	0.0126137	0.00320513	0
16	77300396	A	ADAMTS18	0.0024	0.0102	0.0126137	0.00320513	0
16	84182026	C	TAF1C	2.397e-05	.	0.0126137	0.00320513	0
17	7350092	C	ACAP1	2.791e-05	9.573e-05	0.0126137	0.00320513	0
17	8007451	T	GUCY2D	4.773e-05	9.557e-05	0.0126137	0.00320513	0
17	9612425	G	CFAP52	.	.	0.0126137	0.00320513	0
17	49601847	C	SPOP	5.597e-05	.	0.0126137	0.00320513	0
17	67945440	G	BPTF	.	3.189e-05	0.0126137	0.00320513	0
18	3100407	A	MYOM1	1.206e-05	.	0.0126137	0.00320513	0
19	9854352	A	OLFM2	2.784e-05	6.371e-05	0.0126137	0.00320513	0
19	18080851	A	IL12RB1	0.0002	0.0002	0.0126137	0.00320513	0
19	19635091	T	GMIP	6.791e-05	6.373e-05	0.0126137	0.00320513	0
19	37425956	T	ZNF569	0.0002	9.561e-05	0.0126137	0.00320513	0
19	54727859	C	KIR3DL3	.	.	0.0126137	0.00320513	0
20	21368509	A	XRN2	.	.	0.0126137	0.00320513	0
20	62009199	C	TAF4	.	3.184e-05	0.0126137	0.00320513	0
22	40861627	A	DNAJB7	0.0002	0.0003	0.0126137	0.00320513	0
22	43996453	T	SAMM50	.	0.0046	0.0126137	0.00320513	0
19	52384672	C	ZNF880	0.0004	0.0004	0.0126235	0.00641026	0.000254972
11	26647700	C	ANO3	0.0004	0.0007	0.0126262	0	0.00228426
15	41507650	A	LTK	0.0194	0.0317	0.0126328	0.00641026	0.00256937
17	74484149	A	CD300A	0.0230	0.0815	0.0126361	0.00961538	0
4	82906613	A	THAP9	0.0018	0.0007	0.0126401	0	0.00101523
11	66510864	C	BBS1;CTD-3074O7.11	.	0.0007	0.0126626	0.00320513	0.000255102
13	20432216	A	CRYL1	0.0003	0.0002	0.0126801	0.00641026	0.000253807
1	202128181	T	GPR37L1	0.0053	0.0051	0.0126839	0.00961538	0.00532995
14	31107208	G	HECTD1	0.0010	0.0008	0.0126911	0.00641026	0.00152284
17	8231866	A	CTC1	0.0309	0.0351	0.0126937	0.0224359	0.0114213
3	9705708	C	CPNE9	0.0372	0.0336	0.0127415	0.0929487	0.0461929
16	72060903	T	HP	0.0004	0.0004	0.0127652	0.00641026	0.000507614
12	18399826	G	PIK3C2G	0.0014	0.0024	0.0127765	0.00961538	0.000509165
22	36265781	G	APOL1	.	.	0.0127813	0.0160256	0
12	112950725	A	OAS3	0.0141	0.0547	0.0127871	0.00641026	0
3	11348028	T	ATG7	0.0012	0.0006	0.0128011	0.00320513	0.000253807
17	75496200	A	TMEM94	0.0020	0.0013	0.0128146	0.00320513	0.000513875
2	95150134	A	ZNF514	0.0027	0.0030	0.0128191	0.00641026	0.00228426
17	31223532	C	NF1	0.0014	0.0010	0.0128207	0	0.00253807
9	133425943	C	ADAMTS13	.	.	0.0128565	0.378205	0.507924
5	73068747	T	FCHO2	0.0016	0.0011	0.0128754	0.00641026	0.00101523
14	104941108	G	AHNAK2	0.0001	3.184e-05	0.0128795	0.00320513	0.000507614
9	134036132	A	BRD3	0.0217	0.0246	0.01288	0.0512821	0.0286802
16	30354741	A	CD2BP2	.	0.0082	0.0129195	0.00641026	0
17	73422341	T	SDK2	0.0002	3.184e-05	0.0129345	0.00320513	0.000253807
5	173090893	G	CREBRF	0.0028	0.0021	0.0129659	0.0128205	0.00203046
8	37936905	T	GOT1L1	0.0246	0.0226	0.012977	0.0480769	0.0267721
19	19194090	C	RFXANK	0.0530	0.0403	0.0129865	0.0641026	0.042132
7	7589597	G	MIOS	0.0093	0.0070	0.0130151	0.00961538	0.00101523
7	7606036	T	MIOS	0.0101	0.0070	0.0130151	0.00961538	0.00101523
3	119544518	A	CD80	0.0054	0.0069	0.0130367	0	0.011935
11	102703028	G	MMP27	0.0006	0.0002	0.013041	0.00961538	0.000507614
1	59626065	T	FGGY	0.0001	3.185e-05	0.013069	0	0.00101989
7	103495763	T	RELN	8.755e-05	6.374e-05	0.0130755	0.00320513	0.000253807
19	29708345	T	C19orf12	0.0036	0.0033	0.0130831	0.00961538	0.00203046
17	28881328	G	FLOT2	0.0006	0.0002	0.0130847	0	0.00507614
15	55434875	A	DYX1C1-CCPG1	0.0612	0.0452	0.013134	0.0801282	0.0480183
4	186084758	A	TLR3	0.0006	0.0014	0.0131627	0	0.00152284
1	203483098	C	PRELP	.	0.1870	0.0131655	0.108974	0.148553
11	67431416	T	RPS6KB2	0.0021	0.0025	0.0131735	0	0.00634518
16	4883938	G	PPL	.	.	0.0131935	0.512821	0.417979
7	92083295	C	AKAP9	0.0010	0.0011	0.0132132	0.00961538	0.00406091
11	126005709	G	CDON	0.0015	0.0022	0.0132257	0.00961538	0.00228659
17	58305116	T	TSPOAP1	0.0449	0.0332	0.0132365	0.0641026	0.0299644
19	55870886	A	NLRP4	0.0005	0.0008	0.013306	0.00320513	0.00101523
6	36963126	G	PI16	0.0006	0.0008	0.0133169	0.00641026	0.00101523
19	1036553	T	CNN2	.	.	0.0133405	0.0833333	0.144924
6	44180729	C	CAPN11	0.0008	0.0008	0.0133416	0.00641026	0
11	9178918	C	DENND5A	0.0043	0.0033	0.0133573	0.0128205	0.00253807
12	6826859	A	GPR162	0.0005	0.0004	0.0133576	0.00320513	0.000253807
12	51890802	T	ANKRD33	0.0006	0.0005	0.0133687	0.00320513	0.000515464
1	215877815	T	USH2A	0.0297	0.0314	0.0133725	0.0192308	0.0456853
8	58595607	G	NSMAF	0.0059	0.0049	0.0134043	0.0160256	0.00431472
22	31192749	G	RNF185	0.0103	0.0074	0.0134122	0.0193548	0.00786802
10	122640247	A	DMBT1	0.0021	0.0022	0.0134132	0.00961538	0.00253807
22	36877700	A	NCF4	0.0963	0.1108	0.013418	0.115385	0.057868
14	29632954	G	PRKD1	0.0059	0.0062	0.0134233	0.0160256	0.00862944
3	158805382	A	MFSD1	0.0008	0.0005	0.0134358	0.00320513	0.000253807
5	154917966	C	GEMIN5	2.786e-05	.	0.0134443	0.00320513	0.000253807
17	69027148	T	ABCA9	9.005e-05	6.37e-05	0.0134455	0.00641026	0
17	69114900	T	ABCA6	8.413e-05	6.373e-05	0.0134455	0.00641026	0
8	24352107	A	RP11-624C23.1	.	0.0008	0.013451	0.00320513	0.000256542
4	127886320	T	PLK4	0.0021	0.0020	0.0135009	0.0128205	0.000761421
1	165649822	T	MGST3	0.0011	0.0010	0.0135042	0.00641026	0.00152284
19	41256442	C	AXL	0.0112	0.0109	0.0135065	0.00641026	0.0279188
8	33512496	A	TTI2	0.0047	0.0050	0.01351	0.00961538	0.00659898
1	239907610	T	CHRM3	0.0002	0.0006	0.0135101	0.00320513	0.000253807
18	50664447	A	MAPK4	0.0174	0.0154	0.0135115	0.0416667	0.0228426
3	33153498	A	SUSD5	0.5217	0.5215	0.013542	0.339744	0.401434
3	108389104	T	MYH15	0.1133	0.0676	0.0135435	0.0160256	0.0492886
17	19313263	T	EPN2	0.0111	0.0067	0.0135444	0.0224359	0.00837563
13	42190428	G	DGKH	0.2661	0.2260	0.0135525	0.259615	0.308786
9	6013624	T	RANBP6	0.0034	0.0074	0.0135614	0.0192308	0.00532995
5	32060966	A	PDZD2	0.0271	0.0210	0.0135732	0.0288462	0.00989848
2	26461838	A	OTOF	0.0150	0.0151	0.0135906	0.0160256	0.00634518
7	138088545	T	AKR1D1	.	.	0.013601	0.320513	0.224103
1	11087491	G	EXOSC10	3.579e-05	3.185e-05	0.0136056	0.00320513	0.000253807
1	152307634	T	FLG	0.0141	0.0140	0.013616	0.0160256	0.0342814
4	176215630	T	ASB5	0.0001	0.0003	0.0136181	0.00641026	0.000761421
2	215031973	A	AC072062.3	0.0204	0.0254	0.013629	0.0128205	0.0371709
6	106107320	A	PRDM1	0.0027	0.0074	0.0136295	0.00320513	0.000253807
19	12756259	A	BEST2	0.0002	0.0003	0.0136533	0.00641026	0.000761421
22	36875760	T	NCF4	0.0957	0.1094	0.0136535	0.11859	0.057868
9	87706947	G	DAPK1	0.0096	0.0079	0.0136543	0.025641	0.0126904
20	38354354	A	LBP	0.0103	0.0110	0.0136585	0.0352564	0.0106707
14	94448835	G	RP11-349I1.2	.	0.0796	0.0136595	0.144231	0.0892308
1	152307694	G	FLG	0.2585	0.1579	0.013663	0.125	0.1559
1	152311092	C	FLG	0.0141	0.0139	0.013705	0.0160256	0.0345178
16	2088421	G	TSC2	0.1149	0.2117	0.013731	0.141026	0.0835449
11	6932225	G	ZNF215	0.0495	0.0837	0.0137395	0.0673077	0.0525381
4	188003447	G	ZFP42	0.0038	0.0061	0.0137467	0.0128205	0.00482234
12	91108680	A	LUM	0.0016	0.0017	0.0137965	0.00641026	0.00101626
8	27787902	C	ESCO2	0.0005	0.0007	0.0138006	0.00641026	0.00101523
18	673086	G	TYMS	.	0.2166	0.0138195	0.237179	0.195452
2	158815739	T	DAPL1	0.0206	0.0191	0.0138255	0.00645161	0.0441624
14	50911799	G	PYGL	0.0037	0.0043	0.0138292	0.0224359	0.00736041
8	42732409	A	CHRNB3	0.0025	0.0017	0.0138426	0.0128205	0.00228542
15	101024844	A	LRRK1	0.0008	0.0017	0.0138563	0	0.00126904
3	119186737	T	UPK1B	0.0206	0.0207	0.0138623	0.0128205	0.00203046
14	60509783	A	SIX6	0.0040	0.0042	0.0138812	0.0192308	0.00635163
1	150509669	A	ECM1	0.0072	0.0112	0.0138956	0.0224359	0.0126904
13	40809715	A	SLC25A15	0.0362	0.0292	0.013901	0.0512821	0.0342814
7	21892413	C	DNAH11	0.0217	0.0284	0.0139035	0.0192308	0.0101523
3	46898206	C	PTH1R	0.0214	0.0277	0.0139084	0.0480769	0.0182741
1	246987975	G	ZNF695	0.0004	0.0003	0.0139339	0.00641026	0
10	17752497	T	TMEM236	0.0833	.	0.0139525	0.00961538	0.00228426
22	36227874	A	APOL2	0.0901	0.1287	0.013971	0.102564	0.0573604
2	241462646	A	FARP2	0.1606	0.1799	0.0139745	0.258065	0.200102
19	3750092	G	TJP3	0.0004	0.0003	0.0139767	0	0.00177665
2	161235420	G	TANK	0.0041	0.0039	0.0139919	0.0128205	0.00659898
18	50283981	A	CXXC1	.	.	0.0140395	0.36859	0.297208
2	167242806	C	XIRP2	0.0059	0.0023	0.0140406	0.00961538	0.00152284
2	102339008	A	IL1RL1	0.2257	0.2943	0.0140425	0.285256	0.202538
17	82586082	T	FOXK2	0.0010	0.0002	0.0140549	0.00641026	0
21	42315419	C	TFF3	0.0282	0.0523	0.014056	0.0352564	0.0195431
10	47367976	T	ZNF488	.	.	0.0140887	0.00641026	0.00253807
3	165009359	C	SI	0.0003	0.0006	0.0140898	0.00320513	0.000254323
22	29683124	T	NF2	.	0.0010	0.0141045	0.00320513	0.000253936
11	581485	T	PHRF1	0.0001	.	0.0141181	0.00641026	0.000762583
6	2671298	G	MYLK4	0.0097	0.0251	0.014123	0.00320513	0.000767263
7	156962281	G	NOM1	0.0479	0.0476	0.0141455	0.0769231	0.0408629
19	44157821	A	ZNF234	0.0040	0.0021	0.0141627	0.0128205	0.00101523
19	44176335	T	ZNF226	0.0041	0.0021	0.0141627	0.0128205	0.00101523
17	31156090	T	NF1	0.0120	0.0152	0.0141657	0.0416667	0.0180203
2	27367693	A	EIF2B4	.	0.0025	0.0141833	0	0.00204499
10	27170817	G	MASTL	0.0821	0.0838	0.01419	0.0416667	0.0747711
12	120996499	T	HNF1A	0.0323	0.0165	0.0141918	0.025641	0.0124936
22	25351749	G	LRP5L	0.0783	0.0613	0.0141981	0.025641	0.00940041
10	31854116	G	ARHGAP12	0.0180	0.0169	0.0142108	0.00320513	0.0230964
15	43891999	T	FRMD5	0.0028	0.0031	0.0142542	0.00320513	0.00736041
3	186743735	T	KNG1	0.0292	0.0180	0.014259	0.00641026	0.0319797
12	13213665	T	EMP1	0.1575	0.1373	0.01426	0.125	0.208883
7	99045660	G	AC004893.11	0.0008	0.0008	0.0142629	0.00641026	0.000762583
22	29490397	T	NEFH	0.0058	0.0037	0.0142755	0.00961538	0.00230297
9	78246688	T	CEP78	0.0016	0.0017	0.0143326	0.00641026	0.00152284
9	81993947	G	SPATA31D1	0.0004	0.0003	0.0143358	0.00641026	0
16	23630140	G	PALB2	0.0228	0.0195	0.0143499	0.0352564	0.0185279
14	74684549	T	AREL1	0.0038	0.0067	0.0143718	0.0128205	0.00253807
1	152307896	A	FLG	0.2556	0.2725	0.014376	0.128205	0.155392
15	89582890	C	TICRR	.	.	0.014384	0.474359	0.382428
5	112195690	T	EPB41L4A	0.0057	0.0062	0.0143904	0	0.0112016
11	6640216	A	DCHS1	0.0215	0.0190	0.0143995	0.00641026	0.0276629
16	10431087	C	ATF7IP2	3.19e-05	.	0.0144005	0.00641026	0
19	51746647	A	FPR1	0.0285	0.0886	0.0144191	0.00641026	0.000761421
2	222221236	T	PAX3	0.0268	0.0266	0.0144445	0.0544872	0.0319797
14	94463204	G	SERPINA9	.	.	0.0144455	0.211538	0.142893
14	94464768	A	SERPINA9	.	.	0.0144455	0.211538	0.142966
16	28606767	A	SULT1A1	0.0025	0.0046	0.0144644	0	0.0035551
20	3022243	A	PTPRA	.	.	0.014532	0.541667	0.485533
6	56606852	T	DST	0.0499	0.0824	0.014535	0.0673077	0.0426612
2	98236480	A	VWA3B	1.603e-05	.	0.0145506	0	0.000507614
2	100571575	G	PDCL3	6.014e-05	.	0.0145506	0	0.000507614
5	67183622	T	CD180	0.0008	0.0008	0.0145757	0.00320513	0.000507614
5	75712461	C	POC5	.	0.0045	0.0145816	0.0128205	0.00533266
5	71524099	T	BDP1	0.0027	0.0026	0.0146008	0.0160256	0.00456853
22	41437112	C	TOB2	.	.	0.0146145	0.272436	0.19934
7	99047708	C	SMURF1	0.0015	0.0013	0.0146145	0.00641026	0.000761421
9	12695586	T	TYRP1	0.0004	0.0006	0.0146279	0	0.00304569
12	57741915	T	AGAP2	0.0014	0.0014	0.0146579	0.00641026	0.00126904
10	128122931	T	MKI67	0.1019	0.1027	0.0146595	0.0548387	0.0876524
15	40302145	A	PLCB2	0.0009	0.0005	0.0146811	0	0.000761421
1	15928437	T	SPEN	0.0003	0.0002	0.0146973	0.00320513	0.000253807
1	206012317	A	CTSE	.	.	0.0146995	0.00961538	0.00101626
1	228415088	T	TRIM17	0.0003	9.56e-05	0.0147077	0	0.000517866
1	16576357	T	NBPF1	2.388e-05	6.368e-05	0.0147354	0.00320513	0
1	25815583	T	SELENON	0.0002	0.0002	0.0147354	0.00320513	0
1	37835205	A	MTF1	3.98e-06	.	0.0147354	0.00320513	0
1	102887047	T	COL11A1	3.982e-06	.	0.0147354	0.00320513	0
1	109479622	G	SYPL2	.	.	0.0147354	0.00320513	0
1	110198238	G	SLC6A17	7.956e-06	.	0.0147354	0.00320513	0
1	110340795	T	RBM15	1.591e-05	3.186e-05	0.0147354	0.00320513	0
1	111563837	G	RAP1A;TMIGD3	8.093e-06	.	0.0147354	0.00320513	0
1	119727078	A	PHGDH	2.386e-05	3.185e-05	0.0147354	0.00320513	0
1	151287049	T	ZNF687	3.613e-05	3.186e-05	0.0147354	0.00320513	0
1	151692948	T	SNX27	0.0001	0.0002	0.0147354	0.00320513	0
1	154237005	G	UBAP2L	5.21e-05	3.187e-05	0.0147354	0.00322581	0
1	183567358	A	NCF2	0.0002	0.0003	0.0147354	0.00320513	0
1	205915180	T	SLC26A9	.	.	0.0147354	0.00320513	0
1	230908704	T	TTC13	1.195e-05	.	0.0147354	0.00320513	0
1	237783985	A	RYR2	4.035e-06	.	0.0147354	0.00320513	0
2	27453485	A	IFT172	7.954e-06	.	0.0147354	0.00320513	0
2	85402028	A	CAPG	.	3.186e-05	0.0147354	0.00320513	0
2	119611749	G	CFAP221	1.215e-05	9.554e-05	0.0147354	0.00320513	0
2	178537644	C	TTN	.	.	0.0147354	0.00320513	0
2	178748186	A	TTN	0.0012	0.0013	0.0147354	0.00320513	0
2	217848552	T	TNS1	3.991e-06	3.188e-05	0.0147354	0.00320513	0
2	227889851	G	DAW1	.	.	0.0147354	0.00320513	0
3	44557057	A	ZKSCAN7	.	.	0.0147354	0.00320513	0
3	49286300	T	USP4	1.591e-05	.	0.0147354	0.00320513	0
3	49533067	A	DAG1	1.991e-05	.	0.0147354	0.00320513	0
3	52488230	T	NISCH	4.013e-06	.	0.0147354	0.00320513	0
3	121697811	T	GOLGB1	2.389e-05	3.185e-05	0.0147354	0.00320513	0
3	132456680	T	DNAJC13	.	.	0.0147354	0.00320513	0
3	165049140	C	SI	7.977e-06	.	0.0147354	0.00320513	0
3	186257963	C	DGKG	.	.	0.0147354	0.00320513	0
3	186785097	C	EIF4A2	.	.	0.0147354	0.00322581	0
4	20850582	C	KCNIP4	1.196e-05	.	0.0147354	0.00320513	0
4	54698295	A	KIT	6.398e-05	.	0.0147354	0.00320513	0
4	67754048	C	GNRHR	4.377e-05	.	0.0147354	0.00320513	0
4	84841119	T	WDFY3	5.584e-05	6.373e-05	0.0147354	0.00320513	0
4	121932664	G	TRPC3	4.004e-06	.	0.0147354	0.00320513	0
4	185376931	T	LRP2BP	.	3.185e-05	0.0147354	0.00322581	0
5	41161852	G	C6	.	.	0.0147354	0.00320513	0
5	55119744	G	CDC20B	.	3.185e-05	0.0147354	0.00322581	0
5	81428603	G	SSBP2	.	.	0.0147354	0.00320513	0
5	145819980	C	PRELID2	.	.	0.0147354	0.00322581	0
5	178623289	T	CLK4	1.593e-05	.	0.0147354	0.00320513	0
6	13227963	C	PHACTR1	0.0001	0.0001	0.0147354	0.00320513	0
6	35246047	T	SCUBE3	3.976e-06	.	0.0147354	0.00320513	0
6	35944199	A	SLC26A8	0.0012	0.0010	0.0147354	0.00320513	0
6	37282286	C	TBC1D22B	1.596e-05	.	0.0147354	0.00320513	0
6	52793024	C	GSTA1	0.0002	0.0004	0.0147354	0.00320513	0
6	56616682	A	DST	.	.	0.0147354	0.00320513	0
6	69382914	G	ADGRB3	.	.	0.0147354	0.00320513	0
6	69382916	G	ADGRB3	.	.	0.0147354	0.00320513	0
[truncated: 4,992 more rows]
