# Supplementary material for: Exome-wide association study of treatment-resistant depression suggests novel treatment targets
Source: Sci Rep. 2023 Aug 1;13:12467. doi: 10.1038/s41598-023-38984-z (PMC10394052; doi:10.1038/s41598-023-38984-z)
Supplement: Supplementary file 7 — Supplementary Information 7. [file 41598_2023_38984_MOESM7_ESM.xlsx]

## Sheet: ST5. Gene Level
Supplementary Table 5. All nominally Significant Results from Gene-Level Analysis. The p-value presented is the uncorrected p-value output by SKATBinary.
	Uncommon Functional Variants			Uncommon Damaging Variants			Uncommon Nonsense Variants
Gene Symbol	TRD in Gene	P	FDR P	TRD in Gene	P	FDR Q	TRD in Gene	P	FDR Q
ZNF248	7	3.3619e-06	0.041803	4	0.349358	0.822717	0	N/A	N/A
PRKRA	5	1.1e-05	0.041803	5	1.1e-05	0.0484669	0	N/A	N/A
PYHIN1	10	1.14723e-05	0.041803	9	4.23337e-06	0.0484669	1	0.578345	0.69351
SLC7A8	7	1.18733e-05	0.041803	5	1.12635e-05	0.0484669	0	N/A	N/A
STK19	3	1.75831e-05	0.0495246	3	1.75831e-05	0.0567451	0	N/A	N/A
ZDHHC11	8	4.91021e-05	0.115251	6	0.00377354	0.746707	0	N/A	N/A
ODF1	7	7.88622e-05	0.158659	5	0.000388221	0.599215	0	N/A	N/A
JMJD1C	34	0.000120258	0.211698	22	0.00323823	0.746707	0	N/A	N/A
TRIM24	10	0.000138	0.215939	5	0.157119	0.822717	0	N/A	N/A
FAM120B	10	0.000182913	0.234031	7	0.682924	0.826062	1	0.519214	0.693294
TCTE1	6	0.00018964	0.234031	5	0.00015248	0.393672	1	0.500699	0.693294
SLCO6A1	8	0.000199416	0.234031	4	0.0177709	0.822717	0	N/A	N/A
BDP1	29	0.000317032	0.343443	24	0.00644011	0.748967	2	0.528925	0.693294
FHOD3	23	0.0003685	0.348789	14	0.023128	0.822717	2	0.546769	0.693294
SPEF2	29	0.0003715	0.348789	21	0.0003635	0.599215	0	N/A	N/A
PDP2	9	0.000398129	0.350428	6	0.451402	0.822717	1	0.52518	0.693294
ARHGAP26	9	0.000513325	0.402404	6	0.000417766	0.599215	1	0.02851	0.693294
DHCR7	5	0.000532514	0.402404	5	0.000532514	0.687184	0	N/A	N/A
SLC14A2	8	0.000542901	0.402404	5	0.00143723	0.746707	0	N/A	N/A
MYBPC1	11	0.000689451	0.446809	8	0.000585562	0.687184	0	N/A	N/A
OLFM4	3	0.000711	0.446809	1	0.511502	0.822717	0	N/A	N/A
UBE4A	8	0.000712844	0.446809	2	0.0492583	0.822717	0	N/A	N/A
EZH1	7	0.000729718	0.446809	5	0.00409827	0.746707	1	0.705597	0.741705
MIGA1	6	0.000784211	0.460169	4	0.00433565	0.746707	0	N/A	N/A
HABP2	12	0.0008465	0.47685	9	0.010661	0.776031	0	N/A	N/A
FOXC2	2	0.000885229	0.479488	2	0.000885229	0.71091	0	N/A	N/A
SRPK2	6	0.000935605	0.488005	2	0.0875985	0.822717	0	N/A	N/A
LETM2	3	0.00108752	0.525465	N/A	N/A	N/A	0	N/A	N/A
NLRP8	15	0.00111502	0.525465	11	0.000979097	0.71091	0	N/A	N/A
NEXN	7	0.0011236	0.525465	6	0.000966197	0.71091	1	0.536295	0.693294
DNAJC9	3	0.00121132	0.525465	1	0.0169799	0.822717	0	N/A	N/A
AREL1	12	0.0012477	0.525465	7	0.00105006	0.71091	2	0.388368	0.693294
PER1	11	0.0013125	0.525465	9	0.00102908	0.71091	0	N/A	N/A
PDE7A	3	0.00133595	0.525465	2	0.032761	0.822717	0	N/A	N/A
NOP9	6	0.00136584	0.525465	4	0.0222441	0.822717	0	N/A	N/A
SMC4	6	0.00137567	0.525465	3	0.117091	0.822717	0	N/A	N/A
UPK1B	5	0.00139581	0.525465	3	0.000975565	0.71091	1	0.504091	0.693294
GTF3C2	4	0.00144182	0.525465	3	0.0398906	0.822717	0	N/A	N/A
TBX15	3	0.001497	0.525465	3	0.001497	0.746707	0	N/A	N/A
ECT2	6	0.00151637	0.525465	5	0.00412861	0.746707	1	0.127564	0.693294
ANKMY1	16	0.00156394	0.525465	11	0.00111318	0.71091	0	N/A	N/A
NDUFB2	2	0.0015671	0.525465	1	0.0121913	0.812645	0	N/A	N/A
TRIM6	5	0.001759	0.576093	2	0.003901	0.746707	0	N/A	N/A
TMBIM4	2	0.00182528	0.584214	1	0.0279748	0.822717	0	N/A	N/A
F13B	3	0.00200856	0.615437	3	0.00200856	0.746707	0	N/A	N/A
CEP89	18	0.00201023	0.615437	11	0.0110112	0.786608	4	0.699378	0.739341
SLCO4A1	5	0.00207371	0.621363	2	0.524142	0.822717	1	0.522297	0.693294
LY9	10	0.00214439	0.629156	5	0.0105392	0.776031	0	N/A	N/A
PCDHB13	14	0.00224527	0.645308	7	0.0603582	0.822717	0	N/A	N/A
ATF2	7	0.00239569	0.649313	4	0.00803017	0.772679	2	0.545186	0.693294
MTIF3	5	0.00241585	0.649313	2	0.00109692	0.71091	0	N/A	N/A
SLC35A5	7	0.00243553	0.649313	6	0.00115649	0.71091	0	N/A	N/A
MCHR2	7	0.00245339	0.649313	4	0.565131	0.822717	0	N/A	N/A
CACHD1	9	0.00251821	0.649313	3	0.00303222	0.746707	0	N/A	N/A
NTF3	1	0.00254321	0.649313	1	0.00254321	0.746707	0	N/A	N/A
PLXNA1	9	0.00258195	0.649313	9	0.00258195	0.746707	0	N/A	N/A
MINDY1	4	0.00263221	0.650341	3	0.00663375	0.751685	1	0.17445	0.693294
GAB1	5	0.00273995	0.665288	5	0.00273995	0.746707	0	N/A	N/A
PENK	4	0.00285162	0.666654	2	0.539855	0.822717	1	0.501688	0.693294
PNPLA1	10	0.00285342	0.666654	7	0.00284884	0.746707	2	0.00191677	0.693294
TYW1	13	0.00292431	0.666654	12	0.0029676	0.746707	3	0.750575	0.769829
TMEM168	12	0.00296506	0.666654	8	0.229866	0.822717	1	0.536788	0.693294
PLCE1	28	0.00298226	0.666654	21	0.287765	0.822717	0	N/A	N/A
CTSZ	3	0.00318634	0.687184	1	0.50214	0.822717	0	N/A	N/A
STX19	5	0.00354168	0.687184	2	0.508647	0.822717	0	N/A	N/A
UGT1A3	10	0.0035635	0.687184	7	0.109955	0.822717	1	0.514163	0.693294
SLTM	8	0.00360893	0.687184	7	0.00370903	0.746707	0	N/A	N/A
TMEM63B	5	0.00364074	0.687184	3	0.0687143	0.822717	0	N/A	N/A
GDPD4	2	0.00367827	0.687184	1	0.0291142	0.822717	1	0.0291142	0.693294
PRTFDC1	6	0.00370567	0.687184	6	0.00370567	0.746707	0	N/A	N/A
OSR2	4	0.00371167	0.687184	3	0.127441	0.822717	0	N/A	N/A
DIP2A	20	0.00375821	0.687184	16	0.00526209	0.746707	0	N/A	N/A
RSRC2	6	0.00376361	0.687184	3	0.18953	0.822717	0	N/A	N/A
TBPL1	1	0.0038049	0.687184	N/A	N/A	N/A	0	N/A	N/A
PAPSS1	4	0.00395519	0.687184	3	0.00390036	0.746707	0	N/A	N/A
CD80	6	0.00404292	0.687184	5	0.00705727	0.752877	0	N/A	N/A
HAUS5	5	0.00407828	0.687184	5	0.00407828	0.746707	0	N/A	N/A
LETM1	5	0.004311	0.687184	2	0.51048	0.822717	0	N/A	N/A
KLF7	3	0.00433637	0.687184	3	0.00433637	0.746707	1	0.50171	0.693294
COL5A2	7	0.004383	0.687184	7	0.0040675	0.746707	0	N/A	N/A
ENTHD1	6	0.00445989	0.687184	4	0.000747175	0.71091	0	N/A	N/A
PLPP6	5	0.00446557	0.687184	3	0.0038351	0.746707	0	N/A	N/A
FNBP4	11	0.00447617	0.687184	9	0.00486714	0.746707	0	N/A	N/A
RAD17	4	0.00449958	0.687184	3	0.650225	0.822717	0	N/A	N/A
MSRB1	2	0.00467198	0.687184	1	0.503534	0.822717	0	N/A	N/A
SIX6	1	0.00468978	0.687184	1	0.00468978	0.746707	0	N/A	N/A
MASP1	14	0.004843	0.687184	10	0.0046455	0.746707	0	N/A	N/A
TULP3;TULP3	1	0.00484513	0.687184	1	0.00484513	0.746707	0	N/A	N/A
STRADA	9	0.00487276	0.687184	8	0.00324147	0.746707	0	N/A	N/A
PRDM2	43	0.005037	0.687184	33	0.011861	0.812645	0	N/A	N/A
TUBA1A	6	0.00504	0.687184	6	0.00504	0.746707	0	N/A	N/A
ZNF177;ZNF559-ZNF177	7	0.0050426	0.687184	5	0.0179346	0.822717	0	N/A	N/A
ZNF234	16	0.0050525	0.687184	13	0.007062	0.752877	0	N/A	N/A
DPP9	1	0.00512866	0.687184	N/A	N/A	N/A	0	N/A	N/A
TRDN	3	0.00512878	0.687184	2	0.00443563	0.746707	1	0.531744	0.693294
DUSP4	1	0.00518149	0.687184	N/A	N/A	N/A	0	N/A	N/A
SPATA46	7	0.00520464	0.687184	5	0.016019	0.822717	0	N/A	N/A
BGLAP	1	0.00524937	0.687184	1	0.00524937	0.746707	0	N/A	N/A
DKK1	1	0.00524937	0.687184	N/A	N/A	N/A	0	N/A	N/A
FBXO27	1	0.00524937	0.687184	1	0.00524937	0.746707	1	0.00524937	0.693294
ICAM5	1	0.00524937	0.687184	1	0.00524937	0.746707	0	N/A	N/A
KLK4	1	0.00524937	0.687184	1	0.00524937	0.746707	0	N/A	N/A
RNF2	1	0.00524937	0.687184	1	0.00524937	0.746707	0	N/A	N/A
HOXC8	3	0.00528734	0.687184	1	0.50001	0.822717	0	N/A	N/A
PCDH7	8	0.00529492	0.687184	5	0.0037029	0.746707	0	N/A	N/A
AGFG1	8	0.00530607	0.687184	5	0.00419784	0.746707	0	N/A	N/A
SPG11	29	0.0053355	0.687184	21	0.0057645	0.746707	4	0.560099	0.693294
WDR35	26	0.005425	0.687184	18	0.0093055	0.772679	0	N/A	N/A
SLC25A52	2	0.00547761	0.687184	2	0.00547761	0.746707	0	N/A	N/A
NANS	2	0.00549582	0.687184	1	0.00524937	0.746707	0	N/A	N/A
SERPINB6	9	0.00550226	0.687184	8	0.00591599	0.746707	0	N/A	N/A
RARRES3	3	0.00551267	0.687184	2	0.00531807	0.746707	1	0.506499	0.693294
FBXO3	3	0.00559519	0.687184	N/A	N/A	N/A	0	N/A	N/A
IFIT3	8	0.00564476	0.687184	4	0.00145798	0.746707	0	N/A	N/A
TELO2	1	0.00566978	0.687184	N/A	N/A	N/A	0	N/A	N/A
FITM1	1	0.00570741	0.687184	1	0.00570741	0.746707	0	N/A	N/A
CLIC5	2	0.0058635	0.687184	2	0.0063315	0.748795	0	N/A	N/A
AGXT	2	0.00589777	0.687184	2	0.00589777	0.746707	0	N/A	N/A
TPSG1	2	0.0059127	0.687184	1	0.00576401	0.746707	0	N/A	N/A
JPH3	3	0.00597107	0.687184	3	0.00597107	0.746707	0	N/A	N/A
ADM	2	0.00603653	0.687184	2	0.00603653	0.746707	0	N/A	N/A
CCDC28A	3	0.00617235	0.687184	2	0.0138094	0.812645	0	N/A	N/A
UBOX5	5	0.0063073	0.687184	1	0.508246	0.822717	0	N/A	N/A
MICU2	3	0.00631448	0.687184	3	0.00631448	0.748795	1	0.00607837	0.693294
FAM98A	7	0.0064085	0.687184	5	0.006072	0.746707	0	N/A	N/A
PLEKHH1	7	0.00641044	0.687184	3	0.148865	0.822717	0	N/A	N/A
TXNDC11	9	0.00646661	0.687184	6	0.251987	0.822717	0	N/A	N/A
ZDHHC3	5	0.006474	0.687184	2	0.00503222	0.746707	0	N/A	N/A
C6orf222	10	0.00654107	0.687184	5	0.00296807	0.746707	0	N/A	N/A
DAB2IP	9	0.00658159	0.687184	6	0.0265814	0.822717	0	N/A	N/A
DENND6A	3	0.00665718	0.687184	1	0.0837528	0.822717	0	N/A	N/A
IKBIP	11	0.00666455	0.687184	6	0.0144878	0.822717	0	N/A	N/A
CSRNP2	4	0.0067294	0.687184	2	0.00237862	0.746707	0	N/A	N/A
BPGM	2	0.00679726	0.687184	2	0.00679726	0.752877	0	N/A	N/A
TTI2	8	0.00681393	0.687184	6	0.00638062	0.748795	0	N/A	N/A
HBB	3	0.00699208	0.687184	2	0.00617103	0.746707	0	N/A	N/A
HDLBP	9	0.00702193	0.687184	5	0.06453	0.822717	0	N/A	N/A
SSMEM1	3	0.00704278	0.687184	2	0.00657053	0.751685	0	N/A	N/A
DEFB124	2	0.00705619	0.687184	N/A	N/A	N/A	0	N/A	N/A
BRCA2	57	0.0071085	0.687184	50	0.006941	0.752877	1	0.387344	0.693294
MIB1	3	0.00711527	0.687184	3	0.00711527	0.752877	2	0.537735	0.693294
COPS3	4	0.00729684	0.687184	1	0.505049	0.822717	0	N/A	N/A
TP53INP1	4	0.00730826	0.687184	3	0.693296	0.827794	0	N/A	N/A
ANO5	18	0.00734469	0.687184	17	0.00412418	0.746707	0	N/A	N/A
MYCBPAP	9	0.007404	0.687184	7	0.0036645	0.746707	0	N/A	N/A
HPS4	12	0.0076279	0.687184	10	0.0061893	0.746707	1	0.536737	0.693294
FEZ2	4	0.00769666	0.687184	3	0.536636	0.822717	0	N/A	N/A
DGKE	1	0.00773674	0.687184	1	0.00773674	0.772679	0	N/A	N/A
MEX3A	1	0.00773674	0.687184	1	0.00773674	0.772679	0	N/A	N/A
XKR9	1	0.00773674	0.687184	N/A	N/A	N/A	0	N/A	N/A
VNN1	11	0.00774013	0.687184	7	0.796379	0.870119	0	N/A	N/A
C12orf42	4	0.0077935	0.687184	4	0.0077935	0.772679	0	N/A	N/A
TRPS1	20	0.00782967	0.687184	16	0.0205961	0.822717	0	N/A	N/A
GPR55	4	0.00783627	0.687184	2	0.0636646	0.822717	0	N/A	N/A
SETX	47	0.007846	0.687184	33	0.007797	0.772679	0	N/A	N/A
ENTPD1	7	0.00790774	0.687184	5	0.00700165	0.752877	0	N/A	N/A
CYP20A1	4	0.00792228	0.687184	1	0.520028	0.822717	0	N/A	N/A
C8B	7	0.00793045	0.687184	5	0.0142506	0.814799	1	0.516786	0.693294
FLII	13	0.00794378	0.687184	10	0.019836	0.822717	1	0.504621	0.693294
DNAH6	3	0.00795108	0.687184	2	0.0316281	0.822717	0	N/A	N/A
ARHGAP20	9	0.00807504	0.687184	5	0.0722867	0.822717	0	N/A	N/A
IFNA2	5	0.0080978	0.687184	4	0.0521564	0.822717	0	N/A	N/A
CEMIP	10	0.00832214	0.687184	6	0.00999132	0.776031	0	N/A	N/A
FETUB	7	0.00845949	0.687184	5	0.649791	0.822717	0	N/A	N/A
ISOC1	3	0.00849366	0.687184	3	0.00849366	0.772679	0	N/A	N/A
GRIA4	2	0.00858669	0.687184	2	0.00858669	0.772679	0	N/A	N/A
RAB36	4	0.00859487	0.687184	3	0.0213941	0.822717	0	N/A	N/A
DRAM1	1	0.00874486	0.687184	N/A	N/A	N/A	0	N/A	N/A
UNC13D	7	0.00882377	0.687184	6	0.00294086	0.746707	0	N/A	N/A
BAD	3	0.00882895	0.687184	3	0.00882895	0.772679	1	0.527843	0.693294
HOXA6	2	0.0088355	0.687184	N/A	N/A	N/A	0	N/A	N/A
FAM13C	3	0.00890675	0.687184	2	0.0843124	0.822717	0	N/A	N/A
AQR	6	0.00891128	0.687184	2	0.741629	0.841052	0	N/A	N/A
SYT11	8	0.00896885	0.687184	6	0.00579057	0.746707	0	N/A	N/A
CSRNP1	4	0.00901134	0.687184	2	0.52467	0.822717	0	N/A	N/A
SH3YL1	3	0.00902386	0.687184	3	0.00902386	0.772679	0	N/A	N/A
SNX15	5	0.00903776	0.687184	4	0.114044	0.822717	1	0.519022	0.693294
NETO2	4	0.00904025	0.687184	2	0.742576	0.841608	0	N/A	N/A
C1orf106	1	0.00906882	0.687184	N/A	N/A	N/A	0	N/A	N/A
PCDHA1;PCDHA10;PCDHA11;PCDHA12;PCDHA13;PCDHA2;PCDHA3;PCDHA4;PCDHA5;PCDHA6;PCDHA7;PCDHA8;PCDHA9;PCDHAC1;PCDHAC2	5	0.00911136	0.687184	5	0.00911136	0.772679	0	N/A	N/A
FBP2	4	0.00913853	0.687184	3	0.847341	0.893672	0	N/A	N/A
SMTNL2	2	0.00914561	0.687184	2	0.00914561	0.772679	0	N/A	N/A
KAT2A	2	0.00918869	0.687184	1	0.00512866	0.746707	0	N/A	N/A
WDR53	3	0.00928009	0.687184	2	0.00471572	0.746707	1	0.550517	0.693294
TLR4	12	0.009285	0.687184	7	0.007968	0.772679	0	N/A	N/A
NEBL	14	0.00930278	0.687184	10	0.00572464	0.746707	2	0.513937	0.693294
CHPF2	11	0.00930763	0.687184	7	0.0241198	0.822717	0	N/A	N/A
DPP3	6	0.00934569	0.687184	4	0.0555328	0.822717	0	N/A	N/A
CD74	3	0.00950155	0.687184	2	0.00544636	0.746707	0	N/A	N/A
ALOX15	8	0.0095175	0.687184	6	0.0091665	0.772679	1	0.51095	0.693294
DNTT	12	0.00960273	0.687184	11	0.0114963	0.81096	0	N/A	N/A
ARMC5	4	0.0096325	0.687184	4	0.0098115	0.776031	0	N/A	N/A
COL24A1	22	0.0096595	0.687184	15	0.00125978	0.739206	2	0.525175	0.693294
IL32	8	0.00970925	0.687184	8	0.00970925	0.776031	1	0.0329236	0.693294
HAGH	2	0.0097124	0.687184	N/A	N/A	N/A	0	N/A	N/A
KCNIP4	4	0.00971788	0.687184	1	0.507675	0.822717	0	N/A	N/A
NXPE4	5	0.00976666	0.687184	3	0.040044	0.822717	0	N/A	N/A
GOLGA6D	2	0.0098103	0.687184	2	0.0098103	0.776031	0	N/A	N/A
BTAF1	5	0.00991757	0.687184	2	0.0398456	0.822717	0	N/A	N/A
SLC27A6	3	0.00992432	0.687184	3	0.00992432	0.776031	1	0.531162	0.693294
CTR9	10	0.00992786	0.687184	3	0.550164	0.822717	0	N/A	N/A
RB1	8	0.00994184	0.687184	4	0.302041	0.822717	0	N/A	N/A
R3HDML	1	0.00995005	0.687184	1	0.00995005	0.776031	0	N/A	N/A
ASB2	3	0.00996612	0.687184	1	0.244071	0.822717	0	N/A	N/A
POMT1	9	0.010003	0.687184	8	0.0179074	0.822717	1	0.516123	0.693294
IDNK	4	0.0100533	0.687283	1	0.526512	0.822717	0	N/A	N/A
BAP1	7	0.0103228	0.696444	5	0.680241	0.825544	1	0.651002	0.713286
ARNT2	5	0.0103503	0.696444	5	0.0103503	0.776031	0	N/A	N/A
GGA1	3	0.0103699	0.696444	2	0.554437	0.822717	0	N/A	N/A
COL3A1	6	0.0104635	0.696444	6	0.0104635	0.776031	0	N/A	N/A
RGP1	4	0.0104857	0.696444	2	0.0138402	0.812645	0	N/A	N/A
BCDIN3D	5	0.0105379	0.696444	3	0.0069022	0.752877	0	N/A	N/A
DUXA	1	0.0106324	0.696444	N/A	N/A	N/A	0	N/A	N/A
EDNRA	1	0.0106324	0.696444	N/A	N/A	N/A	0	N/A	N/A
MROH7	1	0.0106324	0.696444	1	0.0106324	0.776031	0	N/A	N/A
ANKRD13A	11	0.010773	0.702389	4	0.561323	0.822717	0	N/A	N/A
PRMT9	9	0.010903	0.705382	6	0.80528	0.873897	0	N/A	N/A
GOLGA8H	2	0.010948	0.705382	1	0.53253	0.822717	1	0.53253	0.693294
IGSF6	3	0.0110182	0.705382	1	0.0106043	0.776031	0	N/A	N/A
CD300LB	2	0.0110192	0.705382	N/A	N/A	N/A	0	N/A	N/A
KDM4C	8	0.011099	0.707272	3	0.521232	0.822717	0	N/A	N/A
DOCK7	19	0.011598	0.732566	8	0.251165	0.822717	0	N/A	N/A
SPAG5	12	0.0116046	0.732566	8	0.0537058	0.822717	0	N/A	N/A
RABGGTA	4	0.0116994	0.732566	2	0.0747576	0.822717	0	N/A	N/A
ANKRD33	5	0.011704	0.732566	N/A	N/A	N/A	0	N/A	N/A
SLC15A2	5	0.0117628	0.732988	3	0.523997	0.822717	1	0.510275	0.693294
UGT1A10;UGT1A3;UGT1A4;UGT1A5;UGT1A6;UGT1A7;UGT1A8;UGT1A9	8	0.012061	0.736586	N/A	N/A	N/A	0	N/A	N/A
LBP	13	0.0121	0.736586	8	0.0303215	0.822717	0	N/A	N/A
CARS2	3	0.0121611	0.736586	2	0.0129764	0.812645	0	N/A	N/A
CLIC4	1	0.0121913	0.736586	1	0.0121913	0.812645	0	N/A	N/A
DNAJC14	5	0.0122224	0.736586	3	0.00943391	0.772679	0	N/A	N/A
KCNK13	9	0.0122237	0.736586	5	0.218658	0.822717	0	N/A	N/A
IKZF4	3	0.0122263	0.736586	2	0.0104136	0.776031	0	N/A	N/A
FGD4	13	0.0123752	0.736586	8	0.000406556	0.599215	0	N/A	N/A
DNAAF5	2	0.0124235	0.736586	1	0.00874486	0.772679	0	N/A	N/A
MTMR10	3	0.0124404	0.736586	1	0.00874486	0.772679	0	N/A	N/A
C10orf76	4	0.0124616	0.736586	3	0.00703031	0.752877	0	N/A	N/A
SERPINB13	8	0.0124646	0.736586	5	0.540754	0.822717	0	N/A	N/A
C17orf62	5	0.0125944	0.736586	5	0.0125944	0.812645	1	0.194668	0.693294
NPC2;NPC2	1	0.012598	0.736586	1	0.012598	0.812645	0	N/A	N/A
BCHE	14	0.0126215	0.736586	10	0.012994	0.812645	0	N/A	N/A
TMEM25	2	0.0126703	0.736586	2	0.0126703	0.812645	0	N/A	N/A
IQCB1	5	0.0127526	0.736586	5	0.0127526	0.812645	1	0.509762	0.693294
UBE4B	13	0.0127898	0.736586	9	0.0201701	0.822717	0	N/A	N/A
NRXN1	19	0.0128788	0.736586	17	0.366462	0.822717	0	N/A	N/A
WDR17	18	0.0129405	0.736586	12	0.0250612	0.822717	2	0.197532	0.693294
LCN8	2	0.0129701	0.736586	2	0.0129701	0.812645	0	N/A	N/A
ABCB11	17	0.0130471	0.736586	14	0.00782897	0.772679	0	N/A	N/A
PXT1	5	0.0130757	0.736586	3	0.00839577	0.772679	0	N/A	N/A
MGAT4C	3	0.0130825	0.736586	3	0.0130825	0.812645	0	N/A	N/A
EGFL8	4	0.0131413	0.736586	4	0.0131413	0.812645	1	0.0199429	0.693294
SLITRK5	12	0.0131804	0.736586	5	0.304601	0.822717	0	N/A	N/A
ZNF682	4	0.0132684	0.736856	3	0.0171122	0.822717	0	N/A	N/A
UNC5D	4	0.0132957	0.736856	3	0.0451571	0.822717	0	N/A	N/A
FRAS1	52	0.013582	0.736856	44	0.0130875	0.812645	0	N/A	N/A
OLFM2	2	0.0136106	0.736856	2	0.0136106	0.812645	0	N/A	N/A
FOS	7	0.0136214	0.736856	7	0.0136214	0.812645	0	N/A	N/A
MINK1	4	0.0136475	0.736856	4	0.0136475	0.812645	0	N/A	N/A
CTSE	4	0.0137013	0.736856	4	0.0137013	0.812645	0	N/A	N/A
EIF4A2	1	0.0137328	0.736856	1	0.0137328	0.812645	0	N/A	N/A
COL15A1	13	0.0137605	0.736856	8	0.0690537	0.822717	0	N/A	N/A
SLC7A9	13	0.013843	0.736856	8	0.0110292	0.786608	0	N/A	N/A
NUTM2F	3	0.0138533	0.736856	1	0.504905	0.822717	0	N/A	N/A
SRP54	1	0.0139124	0.736856	1	0.0139124	0.812645	0	N/A	N/A
PRKCE	2	0.0139915	0.736856	N/A	N/A	N/A	0	N/A	N/A
TADA2B	3	0.0139957	0.736856	2	0.00944113	0.772679	0	N/A	N/A
TLDC1	6	0.0140575	0.736856	6	0.0140575	0.814628	0	N/A	N/A
INPP4A	2	0.0140666	0.736856	N/A	N/A	N/A	0	N/A	N/A
TRIB3	7	0.0140795	0.736856	5	0.0129729	0.812645	0	N/A	N/A
ABHD3	4	0.014127	0.736856	2	0.00338651	0.746707	1	0.0213693	0.693294
SPEN	41	0.014236	0.737431	24	0.24648	0.822717	0	N/A	N/A
MCAT	7	0.0142428	0.737431	6	0.0041408	0.746707	0	N/A	N/A
GPX5	2	0.0148146	0.741658	1	0.671845	0.824552	0	N/A	N/A
GTF2A1L;STON1-GTF2A1L	8	0.0148208	0.741658	7	0.060512	0.822717	0	N/A	N/A
SP100	11	0.0148457	0.741658	8	0.0159314	0.822717	1	0.509309	0.693294
ZFAND2A	3	0.0151488	0.741658	1	0.0497711	0.822717	0	N/A	N/A
FABP2	2	0.015253	0.741658	N/A	N/A	N/A	0	N/A	N/A
CRB1	13	0.0152665	0.741658	11	0.0177933	0.822717	0	N/A	N/A
LY6E	4	0.0153015	0.741658	2	0.542595	0.822717	0	N/A	N/A
SLC7A1	3	0.0153059	0.741658	2	0.00594391	0.746707	1	0.516545	0.693294
GRM7	5	0.015448	0.741658	1	0.533403	0.822717	0	N/A	N/A
RPF1	10	0.0154602	0.741658	7	0.0466285	0.822717	0	N/A	N/A
FRMPD2	5	0.0154615	0.741658	4	0.00510486	0.746707	1	0.505023	0.693294
PDGFRL	5	0.0154867	0.741658	2	0.166556	0.822717	0	N/A	N/A
ICK	3	0.0155051	0.741658	2	0.0148109	0.822717	0	N/A	N/A
SYS1	1	0.0155275	0.741658	N/A	N/A	N/A	0	N/A	N/A
ZNF501	2	0.0156577	0.741658	2	0.0156577	0.822717	0	N/A	N/A
C6orf203	4	0.0156954	0.741658	3	0.0142074	0.814799	0	N/A	N/A
SERPIND1	8	0.0157351	0.741658	4	0.156851	0.822717	0	N/A	N/A
AGO1	1	0.0158123	0.741658	1	0.0158123	0.822717	0	N/A	N/A
RBM15	6	0.0158953	0.741658	5	0.0160299	0.822717	0	N/A	N/A
BTNL2	8	0.0159504	0.741658	6	0.0194559	0.822717	1	0.0158816	0.693294
EPHB2	20	0.0159656	0.741658	12	0.0564886	0.822717	0	N/A	N/A
TINAGL1	4	0.0159924	0.741658	3	0.0154692	0.822717	0	N/A	N/A
S100A13	3	0.0160066	0.741658	1	0.101419	0.822717	0	N/A	N/A
HRH1	17	0.0160161	0.741658	9	0.829113	0.88581	0	N/A	N/A
ANKRD34A	2	0.0160433	0.741658	N/A	N/A	N/A	0	N/A	N/A
ABCG1	5	0.016071	0.741658	4	0.118471	0.822717	0	N/A	N/A
NHLRC2	6	0.0161281	0.741658	3	0.524374	0.822717	0	N/A	N/A
STIM2	6	0.0162505	0.741658	4	0.437534	0.822717	0	N/A	N/A
CAPN3	6	0.0163305	0.741658	5	0.0620801	0.822717	1	0.0305636	0.693294
UNC13C	26	0.0163865	0.741658	24	0.0148095	0.822717	0	N/A	N/A
CAD	9	0.0163914	0.741658	5	0.00552173	0.746707	1	0.536047	0.693294
PARP9	12	0.0164126	0.741658	8	0.680003	0.825544	0	N/A	N/A
PRMT8	1	0.0164454	0.741658	N/A	N/A	N/A	0	N/A	N/A
RPL22L1	1	0.0164454	0.741658	N/A	N/A	N/A	0	N/A	N/A
THBS4	6	0.0164944	0.741658	6	0.0164944	0.822717	0	N/A	N/A
HOOK3	2	0.0165194	0.741658	1	0.500039	0.822717	0	N/A	N/A
KIAA1324L	11	0.0167331	0.741658	8	0.00879764	0.772679	1	0.186346	0.693294
SETD4	7	0.0168448	0.741658	5	0.208843	0.822717	0	N/A	N/A
KIT	7	0.0168997	0.741658	6	0.218718	0.822717	0	N/A	N/A
RSRC1	3	0.0169672	0.741658	3	0.0169672	0.822717	0	N/A	N/A
GATA6	1	0.0169799	0.741658	N/A	N/A	N/A	0	N/A	N/A
RSAD1	1	0.0169799	0.741658	1	0.0169799	0.822717	0	N/A	N/A
UBB	1	0.0169799	0.741658	N/A	N/A	N/A	0	N/A	N/A
ZDHHC1	1	0.0169799	0.741658	1	0.0169799	0.822717	0	N/A	N/A
LMTK2	28	0.01698	0.741658	16	0.0631444	0.822717	0	N/A	N/A
COL9A1	13	0.0170674	0.741658	12	0.0152143	0.822717	1	0.50029	0.693294
PSMG2	2	0.0173185	0.741658	N/A	N/A	N/A	0	N/A	N/A
MGAT4A	7	0.0173567	0.741658	5	0.00336847	0.746707	0	N/A	N/A
RASSF6	5	0.0173569	0.741658	5	0.0173569	0.822717	1	0.500005	0.693294
EMC7	1	0.0174567	0.741658	1	0.0174567	0.822717	0	N/A	N/A
EFNA1	1	0.0174974	0.741658	N/A	N/A	N/A	0	N/A	N/A
CD1A	6	0.0175427	0.741658	4	0.00909726	0.772679	0	N/A	N/A
RRH	15	0.0175959	0.741658	7	0.07999	0.822717	0	N/A	N/A
RP11-613M10.9;TRMT10B	1	0.0176231	0.741658	N/A	N/A	N/A	0	N/A	N/A
ZNF714	6	0.0177051	0.741658	3	0.102686	0.822717	1	0.0814097	0.693294
AGMO	7	0.0177104	0.741658	5	0.0158265	0.822717	0	N/A	N/A
AP4E1	10	0.0177574	0.741658	8	0.018189	0.822717	0	N/A	N/A
PLPP1	7	0.0178467	0.741658	3	0.0121799	0.812645	0	N/A	N/A
EPHA10	6	0.01786	0.741658	2	0.689756	0.827745	0	N/A	N/A
ZDHHC14	1	0.0178823	0.741658	N/A	N/A	N/A	0	N/A	N/A
ANKRD28	4	0.0178867	0.741658	2	0.00800349	0.772679	0	N/A	N/A
CCDC157	5	0.0179333	0.741658	4	0.00998615	0.776031	0	N/A	N/A
MC1R;RP11-566K11.2	11	0.0179349	0.741658	11	0.0179349	0.822717	0	N/A	N/A
SETD5	22	0.0179712	0.741658	19	0.0124416	0.812645	0	N/A	N/A
KCNC4	13	0.0180383	0.741658	8	0.291895	0.822717	0	N/A	N/A
CAPS2	4	0.0180388	0.741658	3	0.0177928	0.822717	1	0.506302	0.693294
PDZRN3	10	0.0180643	0.741658	8	0.0199031	0.822717	0	N/A	N/A
PPP6R2	3	0.0181225	0.741658	3	0.0181225	0.822717	0	N/A	N/A
LIN7C	5	0.0181874	0.741658	5	0.0181874	0.822717	0	N/A	N/A
KMT2E	26	0.0182134	0.741658	19	0.0961044	0.822717	0	N/A	N/A
HPGDS	4	0.0183178	0.741658	4	0.0183178	0.822717	0	N/A	N/A
IGSF21	4	0.0183248	0.741658	4	0.0183248	0.822717	0	N/A	N/A
TRPM8	10	0.0183633	0.741658	8	0.00960068	0.776031	0	N/A	N/A
WIPF3	2	0.0183716	0.741658	1	0.0158123	0.822717	0	N/A	N/A
RAB21	2	0.0184142	0.741658	1	0.0137975	0.812645	0	N/A	N/A
PAX4	2	0.0184301	0.741658	2	0.0184301	0.822717	0	N/A	N/A
SRSF8	1	0.0184869	0.741658	1	0.0184869	0.822717	0	N/A	N/A
KLK6	2	0.0186211	0.741658	1	0.520675	0.822717	0	N/A	N/A
ZNF429	19	0.0186365	0.741658	15	0.0242995	0.822717	2	0.523709	0.693294
DDX55	4	0.0186826	0.741658	2	0.010576	0.776031	0	N/A	N/A
SPATA45	3	0.0186848	0.741658	2	0.00269923	0.746707	0	N/A	N/A
FAM229B	2	0.0187261	0.741658	2	0.0187261	0.822717	0	N/A	N/A
CELSR1	25	0.0187625	0.741658	18	0.208592	0.822717	0	N/A	N/A
CDH17	13	0.0187744	0.741658	10	0.0504267	0.822717	0	N/A	N/A
FZD6	10	0.0188075	0.741658	9	0.018571	0.822717	1	0.500426	0.693294
LRRC23	3	0.0188607	0.741658	1	0.523309	0.822717	0	N/A	N/A
2022-03-01	10	0.0189061	0.741658	8	0.0212141	0.822717	1	0.501534	0.693294
2022-03-01	10	0.0189061	0.741658	8	0.0212141	0.822717	1	0.501534	0.693294
CHMP3;RNF103-CHMP3	3	0.0192372	0.751188	3	0.0192372	0.822717	0	N/A	N/A
C14orf2	2	0.0193473	0.751188	2	0.0193473	0.822717	0	N/A	N/A
GBGT1	11	0.0193962	0.751188	11	0.0193962	0.822717	2	0.278036	0.693294
MAP3K7CL	5	0.0196379	0.751188	3	0.549901	0.822717	1	0.50195	0.693294
RAB8B	1	0.0198077	0.751188	1	0.0198077	0.822717	0	N/A	N/A
S100Z	1	0.0198077	0.751188	1	0.0198077	0.822717	0	N/A	N/A
PLOD2	10	0.0199211	0.751188	9	0.012962	0.812645	0	N/A	N/A
SDR9C7	2	0.0199241	0.751188	1	0.608529	0.822717	0	N/A	N/A
PCDHB3	9	0.0199818	0.751188	8	0.0104392	0.776031	1	0.505803	0.693294
TMEM89	2	0.0199892	0.751188	2	0.0199892	0.822717	0	N/A	N/A
PROKR2	12	0.0200454	0.751188	9	0.17357	0.822717	0	N/A	N/A
HIST2H3D	3	0.0200682	0.751188	N/A	N/A	N/A	0	N/A	N/A
LAMP1	6	0.0201198	0.751188	5	0.0198891	0.822717	0	N/A	N/A
SLC5A10	5	0.020148	0.751188	3	0.0646429	0.822717	1	0.0592986	0.693294
LIG3	10	0.0201535	0.751188	4	0.021012	0.822717	0	N/A	N/A
SMUG1	3	0.0202026	0.751188	3	0.0202026	0.822717	1	0.0244393	0.693294
SPRR3	3	0.020404	0.751188	2	0.0173903	0.822717	0	N/A	N/A
FLG2	58	0.020425	0.751188	37	0.005026	0.746707	3	0.511204	0.693294
RNF103	11	0.0204417	0.751188	8	0.0247029	0.822717	0	N/A	N/A
TACC3	9	0.0204784	0.751188	6	0.173954	0.822717	0	N/A	N/A
ZNF607	4	0.0204798	0.751188	2	0.620999	0.822717	0	N/A	N/A
SLC46A2	4	0.0204959	0.751188	4	0.0204959	0.822717	0	N/A	N/A
KDELC1	2	0.020547	0.751188	N/A	N/A	N/A	0	N/A	N/A
PARPBP	4	0.0205805	0.751188	1	0.501665	0.822717	0	N/A	N/A
ADAM20	17	0.0205846	0.751188	11	0.00929003	0.772679	1	0.152759	0.693294
CASD1	4	0.0206146	0.751188	2	0.612463	0.822717	0	N/A	N/A
COMMD3;COMMD3-BMI1	2	0.0206198	0.751188	1	0.0158123	0.822717	0	N/A	N/A
ZNF789	9	0.0206874	0.751188	8	0.0201028	0.822717	1	0.50008	0.693294
POP4	1	0.0207381	0.751188	1	0.0207381	0.822717	0	N/A	N/A
MTSS1	3	0.020801	0.751188	2	0.501964	0.822717	0	N/A	N/A
GPRC5B	3	0.0208632	0.751188	2	0.664324	0.823436	0	N/A	N/A
CUTA	2	0.0208906	0.751188	2	0.0208906	0.822717	0	N/A	N/A
FAM171A1	13	0.0209817	0.751188	9	0.0247537	0.822717	0	N/A	N/A
ABLIM2	4	0.0210335	0.751188	3	0.0210034	0.822717	0	N/A	N/A
DOCK2	11	0.0211252	0.751188	5	0.0506027	0.822717	0	N/A	N/A
LAT	6	0.0211984	0.751188	5	0.0188654	0.822717	0	N/A	N/A
PHLDB3	2	0.02127	0.751188	N/A	N/A	N/A	0	N/A	N/A
ZSCAN5C	5	0.021276	0.751188	3	0.0091495	0.772679	0	N/A	N/A
ACAN	24	0.0213205	0.751188	16	0.0194695	0.822717	1	0.0821155	0.693294
ADIPOR1	1	0.0213693	0.751188	N/A	N/A	N/A	0	N/A	N/A
TEX30	1	0.0213693	0.751188	N/A	N/A	N/A	0	N/A	N/A
CD300LD	3	0.0213894	0.751188	2	0.583646	0.822717	0	N/A	N/A
ZNF544	15	0.021599	0.753017	9	0.0107375	0.776031	1	0.563146	0.693294
IQCF1	6	0.0216215	0.753017	4	0.322112	0.822717	0	N/A	N/A
LRRTM3	7	0.0216347	0.753017	2	0.563014	0.822717	0	N/A	N/A
WIPF2	5	0.0216553	0.753017	5	0.0216553	0.822717	0	N/A	N/A
CHRNB3	6	0.0218687	0.758564	4	0.613412	0.822717	0	N/A	N/A
FAN1	14	0.0219326	0.75891	9	0.0377979	0.822717	0	N/A	N/A
PDE1B	3	0.0223086	0.770029	N/A	N/A	N/A	0	N/A	N/A
C1orf141	2	0.0223826	0.770694	N/A	N/A	N/A	0	N/A	N/A
SLC19A3	12	0.0224932	0.770773	8	0.0450849	0.822717	0	N/A	N/A
PLEC	18	0.0224943	0.770773	15	0.084307	0.822717	0	N/A	N/A
UBXN4	3	0.0226557	0.771058	2	0.523661	0.822717	0	N/A	N/A
IZUMO4	4	0.022703	0.771058	3	0.276852	0.822717	1	0.565035	0.693294
FUT5	6	0.0228375	0.771058	N/A	N/A	N/A	0	N/A	N/A
GIMAP2	2	0.0229637	0.771058	2	0.0229637	0.822717	0	N/A	N/A
ZNF547	3	0.0229708	0.771058	2	0.0248429	0.822717	1	0.52162	0.693294
FCGR2A	7	0.023144	0.771058	4	0.0115709	0.811785	0	N/A	N/A
CRTAM	5	0.0231885	0.771058	2	0.0747912	0.822717	0	N/A	N/A
WDR78	8	0.0232362	0.771058	6	0.0237944	0.822717	0	N/A	N/A
CAMSAP1	16	0.0233512	0.771058	10	0.0314812	0.822717	0	N/A	N/A
QRICH1	1	0.0233688	0.771058	1	0.0233688	0.822717	0	N/A	N/A
RAD51D;RAD51L3-RFFL	1	0.0233688	0.771058	1	0.0233688	0.822717	0	N/A	N/A
ZNF467	1	0.0233688	0.771058	1	0.0233688	0.822717	0	N/A	N/A
MORN3	7	0.0233815	0.771058	5	0.00573325	0.746707	1	0.502989	0.693294
DLD	7	0.0234237	0.771058	3	0.519753	0.822717	1	0.517352	0.693294
PCOLCE	6	0.023451	0.771058	5	0.0300035	0.822717	0	N/A	N/A
NMRK1	5	0.0234802	0.771058	3	0.0255395	0.822717	1	0.500036	0.693294
CLEC5A	3	0.0235326	0.771058	2	0.049432	0.822717	0	N/A	N/A
MRAP	6	0.0235858	0.771058	4	0.105998	0.822717	0	N/A	N/A
CRYZ	6	0.0236148	0.771058	4	0.526882	0.822717	0	N/A	N/A
ARL6IP4	4	0.0236403	0.771058	2	0.19486	0.822717	1	0.508338	0.693294
AGT	2	0.0236524	0.771058	1	0.0233487	0.822717	0	N/A	N/A
HHIP	7	0.0237619	0.771273	5	0.0138089	0.812645	0	N/A	N/A
NUFIP1	3	0.0237685	0.771273	2	0.0565347	0.822717	0	N/A	N/A
SLC38A2	6	0.0241125	0.778684	1	0.127549	0.822717	0	N/A	N/A
PCLO	62	0.024191	0.778684	43	0.00562407	0.746707	0	N/A	N/A
RAD51AP1	3	0.0242123	0.778684	3	0.0242123	0.822717	0	N/A	N/A
IGSF5	8	0.024219	0.778684	7	0.0242617	0.822717	1	0.0279748	0.693294
LENG9	2	0.0243435	0.778684	1	0.500835	0.822717	0	N/A	N/A
CABYR	11	0.0243464	0.778684	10	0.0176516	0.822717	0	N/A	N/A
SNAPC2	3	0.0243922	0.778684	3	0.0243922	0.822717	0	N/A	N/A
ADAM32	1	0.0244393	0.778684	N/A	N/A	N/A	0	N/A	N/A
SYNPO2	26	0.024536	0.778706	15	0.10273	0.822717	0	N/A	N/A
PGA5	3	0.0245813	0.778706	3	0.0245813	0.822717	0	N/A	N/A
GRIK2	9	0.0246058	0.778706	6	0.0475013	0.822717	0	N/A	N/A
PDYN	6	0.0248747	0.785292	5	0.0241887	0.822717	0	N/A	N/A
SPN	1	0.0249255	0.785292	N/A	N/A	N/A	0	N/A	N/A
TRIM62	5	0.025026	0.785351	5	0.025026	0.822717	0	N/A	N/A
CEP57L1;CEP57L1	1	0.0250389	0.785351	1	0.0250389	0.822717	0	N/A	N/A
ATL3	2	0.0252011	0.785808	N/A	N/A	N/A	0	N/A	N/A
G6PC	7	0.0252317	0.785808	4	0.0468935	0.822717	1	0.500617	0.693294
TM6SF1	3	0.0253188	0.785808	3	0.0253188	0.822717	0	N/A	N/A
IL2RB	4	0.0253585	0.785808	1	0.0467815	0.822717	0	N/A	N/A
ACACA	7	0.0253767	0.785808	5	0.0896632	0.822717	0	N/A	N/A
ZNF226	12	0.0253882	0.785808	9	0.027552	0.822717	1	0.592389	0.694792
SLX4	39	0.0256815	0.789908	31	0.0423805	0.822717	0	N/A	N/A
DFNA5	5	0.0257224	0.789908	3	0.0130587	0.812645	0	N/A	N/A
UBR4	37	0.0257233	0.789908	24	0.0361088	0.822717	0	N/A	N/A
EML2	4	0.0257844	0.789908	1	0.515643	0.822717	0	N/A	N/A
C22orf15	4	0.0258159	0.789908	2	0.0174038	0.822717	1	0.0131583	0.693294
INHA	10	0.0259155	0.789908	8	0.0075457	0.772679	1	0.500877	0.693294
ENPP4	5	0.0259213	0.789908	5	0.0259213	0.822717	0	N/A	N/A
NTN4	5	0.0259825	0.789908	2	0.00744184	0.772679	0	N/A	N/A
KCNQ1	4	0.026056	0.789908	3	0.013315	0.812645	1	0.601096	0.695341
CCT7	3	0.0261123	0.789908	2	0.0244935	0.822717	0	N/A	N/A
HDC	7	0.0262049	0.789908	6	0.704858	0.828816	0	N/A	N/A
STEAP3	5	0.0263208	0.789908	4	0.0132909	0.812645	0	N/A	N/A
CPSF1	5	0.0263297	0.789908	2	0.00543449	0.746707	0	N/A	N/A
ICAM1	8	0.0263625	0.789908	7	0.0236335	0.822717	0	N/A	N/A
ZNF595	10	0.0264332	0.789908	8	0.0240642	0.822717	0	N/A	N/A
NPLOC4	3	0.02656	0.789908	N/A	N/A	N/A	0	N/A	N/A
MYOT	8	0.0265951	0.789908	5	0.0173559	0.822717	0	N/A	N/A
SPACA3	3	0.026624	0.789908	2	0.0233555	0.822717	0	N/A	N/A
SPTBN5	6	0.0267792	0.789908	5	0.0288604	0.822717	0	N/A	N/A
NDUFA12	3	0.0267821	0.789908	2	0.0256056	0.822717	1	0.502219	0.693294
CHRM2	5	0.0268293	0.789908	2	0.486517	0.822717	0	N/A	N/A
ZNF572	12	0.026882	0.789908	8	0.04147	0.822717	0	N/A	N/A
SLAMF7	3	0.0269195	0.789908	2	0.0953794	0.822717	0	N/A	N/A
ZNF488	9	0.0270733	0.789908	6	0.0783248	0.822717	0	N/A	N/A
SSTR1	2	0.0271089	0.789908	1	0.0244393	0.822717	0	N/A	N/A
ADAMTS8	4	0.0271366	0.789908	2	0.0729781	0.822717	0	N/A	N/A
SDR16C5	3	0.02714	0.789908	3	0.02714	0.822717	0	N/A	N/A
HTR3B	11	0.0271453	0.789908	5	0.0225319	0.822717	0	N/A	N/A
TTLL11	2	0.0271473	0.789908	2	0.0271473	0.822717	0	N/A	N/A
DISP3	11	0.027248	0.790997	8	0.026122	0.822717	0	N/A	N/A
LRIG2	10	0.0273529	0.790997	7	0.0326484	0.822717	0	N/A	N/A
HDAC2	4	0.027412	0.790997	2	0.00224168	0.746707	0	N/A	N/A
ARHGEF3	8	0.027418	0.790997	3	0.0159903	0.822717	0	N/A	N/A
RCE1	2	0.0275207	0.790997	1	0.0275217	0.822717	0	N/A	N/A
DUT	1	0.0275217	0.790997	1	0.0275217	0.822717	0	N/A	N/A
GPR160	6	0.0276768	0.79292	4	0.0278334	0.822717	0	N/A	N/A
CGB1	5	0.0279208	0.79292	5	0.0279208	0.822717	1	0.0308449	0.693294
CD1B	1	0.0279748	0.79292	1	0.0279748	0.822717	0	N/A	N/A
PCBP2	1	0.0279748	0.79292	N/A	N/A	N/A	0	N/A	N/A
PFDN6	1	0.0279748	0.79292	N/A	N/A	N/A	0	N/A	N/A
BCL6	3	0.0280049	0.79292	3	0.0280049	0.822717	0	N/A	N/A
KLF12	5	0.0280168	0.79292	3	0.0120969	0.812645	0	N/A	N/A
LDLR	16	0.0280533	0.79292	15	0.108152	0.822717	1	0.50472	0.693294
TMEM219	6	0.0282984	0.79292	5	0.0243185	0.822717	0	N/A	N/A
NUP155	11	0.0283749	0.79292	5	0.537708	0.822717	0	N/A	N/A
SHC3	4	0.0283944	0.79292	4	0.0283944	0.822717	0	N/A	N/A
HGSNAT	5	0.0284012	0.79292	4	0.577757	0.822717	0	N/A	N/A
GTF3A	3	0.0285364	0.79292	2	0.641796	0.822717	0	N/A	N/A
LDHAL6B	9	0.0286168	0.79292	7	0.0172929	0.822717	0	N/A	N/A
STIM1	4	0.0286529	0.79292	3	0.0242059	0.822717	0	N/A	N/A
C6orf62	2	0.0286758	0.79292	2	0.0286758	0.822717	0	N/A	N/A
CAV3	6	0.0288895	0.79292	6	0.0288895	0.822717	0	N/A	N/A
PSMD2	4	0.0289629	0.79292	4	0.0289629	0.822717	1	0.529171	0.693294
PCSK5	6	0.0289993	0.79292	6	0.0289993	0.822717	0	N/A	N/A
PSMD7	1	0.0291142	0.79292	1	0.0291142	0.822717	0	N/A	N/A
COL4A3BP	3	0.029237	0.79292	2	0.51383	0.822717	0	N/A	N/A
PEX6	4	0.029296	0.79292	4	0.029296	0.822717	0	N/A	N/A
SYBU	9	0.029333	0.79292	7	0.0279053	0.822717	0	N/A	N/A
DISP2	14	0.0293625	0.79292	9	0.077292	0.822717	0	N/A	N/A
SLC6A5	10	0.0293773	0.79292	8	0.0307768	0.822717	0	N/A	N/A
TCIRG1	7	0.0294517	0.79292	5	0.0883864	0.822717	0	N/A	N/A
RAVER2	2	0.0295631	0.79292	1	0.0275217	0.822717	0	N/A	N/A
KCNRG	6	0.0295967	0.79292	5	0.109707	0.822717	1	0.616667	0.697247
AP2B1	3	0.0296406	0.79292	2	0.0253677	0.822717	0	N/A	N/A
CDR2	6	0.0297142	0.79292	3	0.0261911	0.822717	0	N/A	N/A
NEK10	11	0.0297468	0.79292	8	0.0627301	0.822717	0	N/A	N/A
TSPO2	2	0.0298197	0.79292	2	0.0298197	0.822717	0	N/A	N/A
CCDC183	9	0.0298259	0.79292	5	0.123962	0.822717	0	N/A	N/A
UFC1	2	0.0298664	0.79292	2	0.0298664	0.822717	1	0.0198077	0.693294
GP1BA	10	0.0300579	0.79292	10	0.0300579	0.822717	0	N/A	N/A
TMEM37	3	0.0301331	0.79292	2	0.029477	0.822717	0	N/A	N/A
REM1	6	0.0301725	0.79292	4	0.0263663	0.822717	0	N/A	N/A
DPH6	7	0.0302569	0.79292	6	0.884117	0.911416	0	N/A	N/A
ALDH7A1	10	0.0303515	0.79292	7	0.0482323	0.822717	1	0.510515	0.693294
PPL	28	0.0303516	0.79292	21	0.133615	0.822717	0	N/A	N/A
MYO15A	28	0.0303981	0.79292	24	0.0147353	0.822717	0	N/A	N/A
ATIC	8	0.0304198	0.79292	5	0.603829	0.822717	0	N/A	N/A
CERS6	8	0.030423	0.79292	6	0.00875547	0.772679	0	N/A	N/A
PAX3	4	0.0304535	0.79292	3	0.056868	0.822717	0	N/A	N/A
INSL6	1	0.0305449	0.79292	N/A	N/A	N/A	0	N/A	N/A
GNB1	1	0.0305636	0.79292	N/A	N/A	N/A	0	N/A	N/A
IL20	1	0.0305636	0.79292	N/A	N/A	N/A	0	N/A	N/A
LEAP2	1	0.0305636	0.79292	N/A	N/A	N/A	0	N/A	N/A
ZNF267	9	0.030597	0.79292	8	0.0774801	0.822717	0	N/A	N/A
PLIN4	28	0.0306125	0.79292	19	0.628299	0.822717	0	N/A	N/A
KANSL1	21	0.0306347	0.79292	13	0.0675336	0.822717	0	N/A	N/A
CADM2	1	0.0306969	0.79292	1	0.0306969	0.822717	0	N/A	N/A
LRRC15	6	0.0307424	0.79292	4	0.00358765	0.746707	1	0.504733	0.693294
SLC25A3	2	0.0307613	0.79292	N/A	N/A	N/A	0	N/A	N/A
BCL2L13	10	0.0307977	0.79292	9	0.0240795	0.822717	1	0.501977	0.693294
MRPS10	5	0.0308251	0.79292	4	0.00522646	0.746707	1	0.50051	0.693294
HTR3E	7	0.0308446	0.79292	4	0.0924843	0.822717	0	N/A	N/A
PCDHGB3	17	0.0308542	0.79292	10	0.108727	0.822717	0	N/A	N/A
LIPI	3	0.0310145	0.793641	3	0.0310145	0.822717	0	N/A	N/A
FOXN1	3	0.0311022	0.793641	2	0.0207995	0.822717	0	N/A	N/A
DCP1B	17	0.0311025	0.793641	11	0.126009	0.822717	0	N/A	N/A
RABGAP1	8	0.0311077	0.793641	5	0.557218	0.822717	0	N/A	N/A
KBTBD7	5	0.0315417	0.798334	3	0.517251	0.822717	0	N/A	N/A
ALG14	2	0.0315489	0.798334	1	0.0849639	0.822717	0	N/A	N/A
LRPPRC	15	0.0319475	0.798334	9	0.0330723	0.822717	0	N/A	N/A
ZSCAN18	2	0.0320385	0.798334	2	0.0320385	0.822717	0	N/A	N/A
HTR2B	7	0.0321824	0.798334	4	0.519337	0.822717	1	0.504151	0.693294
CCT8	4	0.0321845	0.798334	3	0.0300157	0.822717	0	N/A	N/A
HSD11B1	4	0.0323155	0.798334	2	0.014794	0.822717	0	N/A	N/A
CHGB	6	0.0323585	0.798334	4	0.0416755	0.822717	0	N/A	N/A
FHDC1	8	0.0323999	0.798334	4	0.557887	0.822717	0	N/A	N/A
METTL7A	1	0.0324076	0.798334	1	0.0324076	0.822717	0	N/A	N/A
SLC25A31	3	0.03243	0.798334	3	0.03243	0.822717	2	0.631853	0.705661
PDCL	3	0.0324329	0.798334	1	0.508369	0.822717	0	N/A	N/A
PERP	4	0.0325842	0.798334	3	0.031897	0.822717	0	N/A	N/A
FGFR1OP	6	0.0325895	0.798334	2	0.0364778	0.822717	0	N/A	N/A
JAKMIP1	5	0.0326896	0.798334	4	0.0239036	0.822717	0	N/A	N/A
APITD1-CORT;CENPS	2	0.0327177	0.798334	1	0.0258081	0.822717	0	N/A	N/A
CRISPLD1	3	0.0327462	0.798334	2	0.00561742	0.746707	0	N/A	N/A
IL1RL2	1	0.0328099	0.798334	1	0.0328099	0.822717	0	N/A	N/A
ABCC9	13	0.0328618	0.798334	8	0.279162	0.822717	1	0.500017	0.693294
BNIPL	6	0.032901	0.798334	4	0.027369	0.822717	0	N/A	N/A
IFNAR2	6	0.0329116	0.798334	3	0.608755	0.822717	0	N/A	N/A
ATPAF2	1	0.0329236	0.798334	N/A	N/A	N/A	0	N/A	N/A
USP30	1	0.0329236	0.798334	1	0.0329236	0.822717	0	N/A	N/A
MFSD3	6	0.0329491	0.798334	4	0.0283714	0.822717	0	N/A	N/A
TRRAP	17	0.0329723	0.798334	11	0.00527844	0.746707	0	N/A	N/A
HAUS8	6	0.0329816	0.798334	1	0.0854383	0.822717	0	N/A	N/A
ADCY6	12	0.0330011	0.798334	10	0.0107607	0.776031	0	N/A	N/A
SMIM14	1	0.0330039	0.798334	N/A	N/A	N/A	0	N/A	N/A
P2RY13	8	0.0330152	0.798334	5	0.0823529	0.822717	0	N/A	N/A
MAN2A1	9	0.0330348	0.798334	7	0.574209	0.822717	0	N/A	N/A
LEFTY2	3	0.033049	0.798334	3	0.033049	0.822717	0	N/A	N/A
GZMH	2	0.0331257	0.798818	2	0.0331257	0.822717	0	N/A	N/A
PRSS21	6	0.0332424	0.79935	4	0.0219318	0.822717	1	0.522409	0.693294
SMPD4	8	0.0332613	0.79935	8	0.0332613	0.822717	1	0.537253	0.693294
LIMA1	4	0.0333818	0.800464	4	0.0333818	0.822717	0	N/A	N/A
ADGRB3	17	0.0334395	0.800464	7	0.049525	0.822717	0	N/A	N/A
FMNL1	3	0.0336102	0.800464	2	0.0335229	0.822717	0	N/A	N/A
ACP6	3	0.0336146	0.800464	1	0.511557	0.822717	0	N/A	N/A
BCAS3	11	0.0336508	0.800464	9	0.0271785	0.822717	1	0.510746	0.693294
ZNF658	3	0.0337324	0.800464	2	0.0231887	0.822717	0	N/A	N/A
AP000275.65;C21orf59	3	0.0338165	0.800464	2	0.0329643	0.822717	0	N/A	N/A
TBC1D9B	11	0.0339795	0.800464	7	0.0341906	0.822717	0	N/A	N/A
DNAH12	3	0.0340776	0.800464	3	0.0340776	0.822717	0	N/A	N/A
ARRDC3	2	0.034255	0.800464	1	0.509376	0.822717	0	N/A	N/A
STXBP5L	9	0.0342631	0.800464	8	0.0351222	0.822717	0	N/A	N/A
KIAA1614	14	0.0343385	0.800464	9	0.896825	0.918892	0	N/A	N/A
MRE11	12	0.0343939	0.800464	9	0.0692115	0.822717	0	N/A	N/A
GSTP1	2	0.0344061	0.800464	1	0.553305	0.822717	0	N/A	N/A
ALKBH1	3	0.0344075	0.800464	3	0.0344075	0.822717	1	0.567911	0.693294
EFCAB14	5	0.0344283	0.800464	3	0.0994189	0.822717	0	N/A	N/A
RUNDC3B	3	0.0344529	0.800464	2	0.502047	0.822717	0	N/A	N/A
SPPL3	2	0.0345976	0.800464	1	0.0275217	0.822717	0	N/A	N/A
SHOX2	3	0.0346408	0.800464	2	0.0312951	0.822717	0	N/A	N/A
ACE	8	0.0346838	0.800464	6	0.0399007	0.822717	0	N/A	N/A
ZNF641	6	0.0347066	0.800464	3	0.192462	0.822717	0	N/A	N/A
TRMT1	9	0.0347187	0.800464	6	0.338909	0.822717	0	N/A	N/A
AP2A2	2	0.0347208	0.800464	1	0.501496	0.822717	0	N/A	N/A
TRIB1	6	0.0349053	0.800464	4	0.205801	0.822717	0	N/A	N/A
MAS1L	3	0.0349371	0.800464	3	0.0349371	0.822717	0	N/A	N/A
KMT5A	1	0.0349405	0.800464	N/A	N/A	N/A	0	N/A	N/A
GRK4	9	0.034953	0.800464	5	0.830891	0.886316	0	N/A	N/A
IRF2BPL	2	0.0351257	0.800464	2	0.0351257	0.822717	0	N/A	N/A
POU1F1	4	0.0352172	0.800464	4	0.0352172	0.822717	0	N/A	N/A
SNAP29	3	0.0352506	0.800464	2	0.0335913	0.822717	0	N/A	N/A
NCR3	8	0.0352575	0.800464	6	0.00909237	0.772679	0	N/A	N/A
NSL1	7	0.0353715	0.800464	4	0.0369134	0.822717	0	N/A	N/A
SNX21	4	0.0353757	0.800464	4	0.0353757	0.822717	0	N/A	N/A
PCDHGA10	6	0.0353907	0.800464	4	0.117218	0.822717	0	N/A	N/A
PGBD2	4	0.0354009	0.800464	3	0.0355486	0.822717	1	0.521971	0.693294
ITIH3	3	0.035517	0.800464	3	0.035517	0.822717	0	N/A	N/A
GAS6	3	0.0355389	0.800464	2	0.52484	0.822717	0	N/A	N/A
TMX4	4	0.0355423	0.800464	2	0.0583983	0.822717	0	N/A	N/A
NGEF	8	0.035575	0.800464	5	0.033305	0.822717	0	N/A	N/A
KLRG1	5	0.0355812	0.800464	2	0.322734	0.822717	0	N/A	N/A
UBE3A	4	0.0356655	0.801081	4	0.0356655	0.822717	0	N/A	N/A
LCE4A	2	0.035904	0.802319	1	0.415801	0.822717	0	N/A	N/A
CREB3L4	2	0.0361117	0.802319	1	0.502896	0.822717	0	N/A	N/A
PDC	3	0.0361367	0.802319	3	0.0361367	0.822717	2	0.547485	0.693294
COL11A1	19	0.0361454	0.802319	14	0.0396028	0.822717	0	N/A	N/A
GRIK5	4	0.0362662	0.802319	2	0.022151	0.822717	0	N/A	N/A
RP11-385D13.1;TRIM16	7	0.036305	0.802319	6	0.368856	0.822717	0	N/A	N/A
SLC4A5	3	0.0363394	0.802319	2	0.0301616	0.822717	0	N/A	N/A
COL9A2	2	0.0364675	0.802319	2	0.0364675	0.822717	0	N/A	N/A
CHSY3	2	0.036471	0.802319	1	0.547343	0.822717	0	N/A	N/A
PPP1R9A	14	0.0364975	0.802319	8	0.0191178	0.822717	0	N/A	N/A
GLYCTK	12	0.0365427	0.802319	11	0.0366821	0.822717	2	0.0848522	0.693294
USP43	5	0.0365578	0.802319	2	0.699562	0.828079	0	N/A	N/A
OGFOD3	3	0.036571	0.802319	3	0.036571	0.822717	0	N/A	N/A
ZNF70	8	0.036583	0.802319	8	0.036583	0.822717	0	N/A	N/A
DAPL1	5	0.036619	0.802319	4	0.0370215	0.822717	1	0.0685198	0.693294
PODN	6	0.0366322	0.802319	5	0.0106101	0.776031	0	N/A	N/A
VTA1	5	0.0368704	0.806008	2	0.123664	0.822717	0	N/A	N/A
FCGRT	2	0.036999	0.806008	1	0.0169799	0.822717	0	N/A	N/A
KIAA1522	6	0.0370611	0.806008	5	0.0339139	0.822717	0	N/A	N/A
CXCR4	2	0.0371038	0.806008	2	0.0371038	0.822717	0	N/A	N/A
ANKRD27	6	0.0371345	0.806008	5	0.0440541	0.822717	0	N/A	N/A
PPP1R15A	11	0.0371884	0.806008	5	0.312119	0.822717	0	N/A	N/A
C4orf33	1	0.0372205	0.806008	1	0.0384535	0.822717	0	N/A	N/A
ABHD12B	3	0.0372585	0.806008	3	0.0372585	0.822717	0	N/A	N/A
GALM	4	0.0373722	0.807228	4	0.0373722	0.822717	0	N/A	N/A
DNAH2	36	0.0374545	0.807766	21	0.158189	0.822717	2	0.378653	0.693294
MORF4L1	2	0.0376784	0.811353	N/A	N/A	N/A	0	N/A	N/A
FBXO16	4	0.0377588	0.811844	2	0.0539069	0.822717	0	N/A	N/A
SH2D6	3	0.0380022	0.814036	2	0.0207623	0.822717	0	N/A	N/A
CCDC186	11	0.0380134	0.814036	8	0.837803	0.889558	0	N/A	N/A
GANC	9	0.03817	0.814036	9	0.03817	0.822717	1	0.51805	0.693294
LYST	40	0.038175	0.814036	28	0.044361	0.822717	0	N/A	N/A
ATP10B	10	0.0382023	0.814036	6	0.679074	0.825348	1	0.529542	0.693294
ACSS1	3	0.0382726	0.814036	3	0.0382726	0.822717	0	N/A	N/A
MYO18B	31	0.0383415	0.814036	24	0.115258	0.822717	1	0.50426	0.693294
MCM7	11	0.0383827	0.814036	7	0.0845516	0.822717	0	N/A	N/A
RNPEP	9	0.0384113	0.814036	6	0.0473764	0.822717	0	N/A	N/A
GCNT2	26	0.0385305	0.814036	17	0.143165	0.822717	1	0.518857	0.693294
DCST1	8	0.0385514	0.814036	7	0.0328103	0.822717	0	N/A	N/A
SRF	4	0.0385544	0.814036	3	0.0260882	0.822717	0	N/A	N/A
CYP27C1	2	0.0388163	0.817374	1	0.548762	0.822717	0	N/A	N/A
GPC5	4	0.0388452	0.817374	4	0.0388452	0.822717	0	N/A	N/A
OMG	5	0.0389222	0.817374	5	0.0389222	0.822717	0	N/A	N/A
LATS1	10	0.0389447	0.817374	8	0.0388565	0.822717	0	N/A	N/A
LMOD1	15	0.0390808	0.819009	13	0.0317822	0.822717	0	N/A	N/A
SNX1	5	0.039147	0.819179	4	0.142385	0.822717	1	0.500033	0.693294
NUP50	3	0.0392407	0.819854	3	0.0392407	0.822717	0	N/A	N/A
HOMEZ	4	0.0392957	0.819854	4	0.0392957	0.822717	0	N/A	N/A
PPIG	5	0.0394644	0.820309	5	0.0394644	0.822717	0	N/A	N/A
ZNF266	10	0.0395576	0.820309	5	0.0152751	0.822717	1	0.501806	0.693294
NHLRC3	7	0.03962	0.820309	5	0.039239	0.822717	0	N/A	N/A
TRIM16L	5	0.0396214	0.820309	3	0.0295096	0.822717	0	N/A	N/A
ZNF354A	13	0.0398211	0.820309	7	0.647499	0.822717	0	N/A	N/A
AKAP6	25	0.0398255	0.820309	19	0.0364025	0.822717	0	N/A	N/A
RP11-26J3.4;TPD52	5	0.0398555	0.820309	5	0.0398555	0.822717	0	N/A	N/A
TMIGD1	3	0.0400214	0.820309	1	0.528373	0.822717	0	N/A	N/A
RPL13A	2	0.04006	0.820309	1	0.0198077	0.822717	0	N/A	N/A
SPDYE3	2	0.0400816	0.820309	2	0.0400816	0.822717	0	N/A	N/A
MPG	1	0.040156	0.820309	1	0.040156	0.822717	0	N/A	N/A
ATP2A2	10	0.0401634	0.820309	5	0.0718697	0.822717	1	0.522839	0.693294
THEMIS2	5	0.0401907	0.820309	5	0.0401907	0.822717	0	N/A	N/A
SLC4A8	8	0.0402909	0.820309	6	0.0395968	0.822717	0	N/A	N/A
PHTF2	5	0.0403741	0.820309	5	0.0403741	0.822717	0	N/A	N/A
IFIT2	11	0.0404452	0.820309	8	0.372314	0.822717	0	N/A	N/A
TLL1	11	0.0404686	0.820309	8	0.314636	0.822717	0	N/A	N/A
GBP3	8	0.0405112	0.820309	8	0.0405112	0.822717	0	N/A	N/A
RNF41	2	0.0406279	0.820309	N/A	N/A	N/A	0	N/A	N/A
CHN2	5	0.0406325	0.820309	2	0.0394625	0.822717	0	N/A	N/A
CARD16	8	0.0407111	0.820309	5	0.133313	0.822717	1	0.568431	0.693294
OTX2	8	0.0407488	0.820309	6	0.0195749	0.822717	0	N/A	N/A
HAO1	3	0.0407822	0.820309	1	0.0705619	0.822717	0	N/A	N/A
ARL6IP5	4	0.0407889	0.820309	2	0.0210652	0.822717	0	N/A	N/A
BRWD1	32	0.0408707	0.820309	19	0.83229	0.887057	0	N/A	N/A
LOXL2	5	0.0408707	0.820309	4	0.175596	0.822717	0	N/A	N/A
KCNT1	3	0.0409153	0.820309	2	0.0310838	0.822717	0	N/A	N/A
ZFP3	3	0.040976	0.820309	2	0.0380912	0.822717	0	N/A	N/A
SLC39A10	5	0.041024	0.820309	3	0.508116	0.822717	0	N/A	N/A
NYAP2	6	0.0410697	0.820309	6	0.0410697	0.822717	0	N/A	N/A
UTP20	28	0.0412225	0.820309	19	0.0758355	0.822717	0	N/A	N/A
TCTEX1D1	4	0.0412779	0.820309	4	0.0412779	0.822717	1	0.500181	0.693294
TMEM234	4	0.041295	0.820309	4	0.041295	0.822717	0	N/A	N/A
ANKS1A	10	0.041298	0.820309	5	0.469696	0.822717	1	0.514023	0.693294
BPIFB1	4	0.0414426	0.821005	3	0.0256149	0.822717	0	N/A	N/A
ENO3	5	0.0414735	0.821005	4	0.0360007	0.822717	0	N/A	N/A
TECTB	2	0.0415079	0.821005	1	0.500682	0.822717	0	N/A	N/A
WNT10B	2	0.0416795	0.822529	N/A	N/A	N/A	0	N/A	N/A
RNF19B	4	0.0417903	0.822529	3	0.0338738	0.822717	0	N/A	N/A
NDST3	6	0.0418646	0.822529	3	0.00292649	0.746707	0	N/A	N/A
CNGA1	11	0.041895	0.822529	9	0.0276599	0.822717	0	N/A	N/A
LRRC74A	4	0.0420879	0.822529	1	0.00773674	0.772679	0	N/A	N/A
2022-09-09	8	0.0421926	0.822529	7	0.0403155	0.822717	0	N/A	N/A
TIGD7	7	0.0422089	0.822529	5	0.0203008	0.822717	1	0.508727	0.693294
LGALS8	2	0.0422229	0.822529	2	0.0422229	0.822717	1	0.0422229	0.693294
ATG7	7	0.04237	0.822529	6	0.033594	0.822717	0	N/A	N/A
SLC43A1	2	0.0424412	0.822529	N/A	N/A	N/A	0	N/A	N/A
ZFP69	7	0.0424667	0.822529	6	0.122066	0.822717	0	N/A	N/A
NEK7	1	0.0424794	0.822529	1	0.0424794	0.822717	0	N/A	N/A
ADCY9	10	0.0425512	0.822529	6	0.0411922	0.822717	0	N/A	N/A
CYP3A5	5	0.0425701	0.822529	4	0.0432537	0.822717	0	N/A	N/A
RNF10	6	0.0425792	0.822529	6	0.0425792	0.822717	0	N/A	N/A
SLC28A2	5	0.0425874	0.822529	1	0.0211797	0.822717	0	N/A	N/A
IQCD	4	0.0426615	0.822529	3	0.038567	0.822717	0	N/A	N/A
GRM6	8	0.0427415	0.822529	6	0.0262655	0.822717	1	0.500152	0.693294
GOT1L1	3	0.042771	0.822529	2	0.572363	0.822717	0	N/A	N/A
ADAM19	3	0.0428107	0.822529	1	0.66379	0.823436	0	N/A	N/A
EPHB3	8	0.0428115	0.822529	8	0.0428115	0.822717	0	N/A	N/A
NPFFR2	7	0.0429345	0.822751	5	0.242181	0.822717	1	0.501561	0.693294
AKAP9	47	0.0430045	0.822751	37	0.091176	0.822717	1	0.500188	0.693294
P2RY6	7	0.0430413	0.822751	7	0.0430413	0.822717	0	N/A	N/A
ZNF25	5	0.0430567	0.822751	2	0.522009	0.822717	0	N/A	N/A
RFXANK	5	0.0431865	0.823426	5	0.0431865	0.822717	0	N/A	N/A
TCEA2	2	0.0434032	0.823426	1	0.507056	0.822717	0	N/A	N/A
TMEM133	7	0.0434065	0.823426	4	0.0316685	0.822717	0	N/A	N/A
PHF23	9	0.0434422	0.823426	9	0.0434422	0.822717	0	N/A	N/A
ILK	7	0.0434531	0.823426	6	0.0876153	0.822717	1	0.0245485	0.693294
OCIAD2	2	0.0434997	0.823426	2	0.0434997	0.822717	0	N/A	N/A
GGTLC2	8	0.0436047	0.823426	7	0.0387256	0.822717	0	N/A	N/A
KLHL9	3	0.0436108	0.823426	N/A	N/A	N/A	0	N/A	N/A
GFM1	6	0.0436475	0.823426	5	0.044185	0.822717	0	N/A	N/A
PARP3	5	0.0436767	0.823426	3	0.591499	0.822717	1	0.518415	0.693294
ZBTB25	7	0.0440399	0.828076	5	0.222046	0.822717	0	N/A	N/A
TCP10	5	0.044041	0.828076	5	0.044041	0.822717	1	0.0375259	0.693294
GAPDHS	3	0.0441202	0.82846	2	0.0383607	0.822717	0	N/A	N/A
QRSL1	7	0.0443095	0.829436	5	0.0195481	0.822717	0	N/A	N/A
ZNF552	6	0.0443764	0.829436	2	0.0575527	0.822717	1	0.0340838	0.693294
NXPE2	6	0.044386	0.829436	6	0.044386	0.822717	0	N/A	N/A
KBTBD3	6	0.0445479	0.829436	5	0.0569508	0.822717	0	N/A	N/A
IDH3A	6	0.0446293	0.829436	5	0.0468496	0.822717	0	N/A	N/A
VPS41	8	0.0446513	0.829436	6	0.0345022	0.822717	1	0.662143	0.719679
DLL1	10	0.0447216	0.829436	9	0.134738	0.822717	0	N/A	N/A
ME1	5	0.0447676	0.829436	3	0.026285	0.822717	0	N/A	N/A
RGL2	9	0.0448344	0.829436	5	0.482435	0.822717	0	N/A	N/A
PANK4	3	0.0449133	0.829436	N/A	N/A	N/A	0	N/A	N/A
TRAK1	14	0.0449355	0.829436	10	0.175507	0.822717	0	N/A	N/A
GPR15	6	0.0451341	0.829436	6	0.0451341	0.822717	0	N/A	N/A
CHODL	1	0.0451638	0.829436	1	0.0451638	0.822717	0	N/A	N/A
IL1R1	4	0.0451884	0.829436	2	0.536111	0.822717	0	N/A	N/A
APH1B	3	0.045203	0.829436	2	0.0447915	0.822717	0	N/A	N/A
MKKS	10	0.0453691	0.829436	7	0.0391128	0.822717	0	N/A	N/A
SLC1A4	5	0.045383	0.829436	2	0.527575	0.822717	0	N/A	N/A
MTHFD2	1	0.0454325	0.829436	N/A	N/A	N/A	0	N/A	N/A
PDGFA	1	0.0454325	0.829436	1	0.0454325	0.822717	0	N/A	N/A
ARNTL2	6	0.0458558	0.829436	3	0.732123	0.83674	0	N/A	N/A
SOX6	5	0.0459761	0.829436	5	0.0459761	0.822717	0	N/A	N/A
TMEM67	9	0.0459783	0.829436	7	0.0552863	0.822717	1	0.147118	0.693294
MYH9	13	0.0460883	0.829436	10	0.0474647	0.822717	0	N/A	N/A
GOLGA8M	2	0.0461485	0.829436	2	0.0461485	0.822717	0	N/A	N/A
ARHGAP10	7	0.0461834	0.829436	4	0.345394	0.822717	0	N/A	N/A
SLC12A7	1	0.0462534	0.829436	N/A	N/A	N/A	0	N/A	N/A
STX7	1	0.0463576	0.829436	1	0.0463576	0.822717	0	N/A	N/A
CDK12	14	0.046404	0.829436	11	0.042469	0.822717	0	N/A	N/A
RGL3	9	0.0464607	0.829436	6	0.623369	0.822717	0	N/A	N/A
ATAD2B	9	0.0464823	0.829436	1	0.517108	0.822717	0	N/A	N/A
ZNF143	2	0.0465347	0.829436	2	0.0465347	0.822717	0	N/A	N/A
KLK7	3	0.0465767	0.829436	1	0.505315	0.822717	0	N/A	N/A
GLYAT	5	0.046581	0.829436	4	0.581061	0.822717	0	N/A	N/A
NADK2	8	0.046587	0.829436	7	0.244273	0.822717	0	N/A	N/A
FAM151B	2	0.0467061	0.829436	1	0.507447	0.822717	1	0.507447	0.693294
CECR2	19	0.0467518	0.829436	15	0.0181718	0.822717	0	N/A	N/A
C22orf24	1	0.0467815	0.829436	N/A	N/A	N/A	0	N/A	N/A
IGFL2	1	0.0467815	0.829436	1	0.0467815	0.822717	0	N/A	N/A
TUFT1	1	0.0467815	0.829436	1	0.0467815	0.822717	0	N/A	N/A
SLC7A13	11	0.0468684	0.829436	9	0.0568558	0.822717	0	N/A	N/A
ZNF790	8	0.0468821	0.829436	5	0.0363443	0.822717	0	N/A	N/A
TOX	4	0.0469253	0.829436	2	0.528236	0.822717	0	N/A	N/A
XKR6	2	0.0469322	0.829436	1	0.500079	0.822717	0	N/A	N/A
DNAH7	45	0.0470065	0.829436	29	0.0216185	0.822717	2	0.0973078	0.693294
ELAVL2	5	0.0470558	0.829436	2	0.581499	0.822717	0	N/A	N/A
RIOK2	7	0.0470884	0.829436	5	0.563989	0.822717	0	N/A	N/A
PLA2G15	4	0.0471453	0.829436	4	0.0471453	0.822717	0	N/A	N/A
CRACR2A	8	0.0471557	0.829436	4	0.549621	0.822717	0	N/A	N/A
RABEPK	8	0.0471847	0.829436	7	0.072241	0.822717	0	N/A	N/A
SPAG11B	2	0.0471926	0.829436	2	0.0471926	0.822717	0	N/A	N/A
LTB4R	2	0.0472054	0.829436	2	0.0472054	0.822717	0	N/A	N/A
DECR1	5	0.0474017	0.829436	5	0.0474017	0.822717	1	0.0223402	0.693294
SMR3A	1	0.0474019	0.829436	1	0.0474019	0.822717	0	N/A	N/A
PDE10A	4	0.0474442	0.829436	2	0.0384479	0.822717	0	N/A	N/A
GPR157	1	0.0474535	0.829436	1	0.0474535	0.822717	0	N/A	N/A
ARRB2	4	0.0475019	0.829436	3	0.0464874	0.822717	0	N/A	N/A
CCDC189	2	0.047571	0.829436	1	0.512658	0.822717	0	N/A	N/A
MAML1	15	0.0476635	0.829436	12	0.0804991	0.822717	0	N/A	N/A
NEMP1	8	0.0476835	0.829436	2	0.687151	0.826762	0	N/A	N/A
KIAA1683	14	0.047706	0.829436	8	0.682671	0.826062	0	N/A	N/A
GPR149	7	0.0477977	0.829908	7	0.0477977	0.822717	0	N/A	N/A
CR1L	17	0.047851	0.829908	15	0.0468855	0.822717	0	N/A	N/A
TMEM26	4	0.0479152	0.83	3	0.0474149	0.822717	0	N/A	N/A
FPR1	9	0.0481675	0.833346	6	0.0954888	0.822717	0	N/A	N/A
RAB27A	5	0.0482641	0.83373	5	0.0482641	0.822717	0	N/A	N/A
BRD8	3	0.0483082	0.83373	2	0.0461014	0.822717	0	N/A	N/A
NCMAP	3	0.0483751	0.833864	1	0.0796815	0.822717	1	0.0796815	0.693294
CDHR1	18	0.048768	0.836715	13	0.193687	0.822717	0	N/A	N/A
FHL5	2	0.048786	0.836715	1	0.048383	0.822717	0	N/A	N/A
SUGCT	6	0.0488461	0.836715	3	0.62015	0.822717	0	N/A	N/A
CRISP3	3	0.0489619	0.836715	3	0.0489619	0.822717	0	N/A	N/A
USH2A	102	0.048964	0.836715	90	0.050265	0.822717	0	N/A	N/A
RPL7L1	2	0.0490506	0.836715	N/A	N/A	N/A	0	N/A	N/A
MPPE1	4	0.0491703	0.836715	3	0.511595	0.822717	0	N/A	N/A
CEP85	8	0.0493469	0.836715	4	0.0172352	0.822717	0	N/A	N/A
CFAP52	6	0.0494612	0.836715	3	0.517885	0.822717	0	N/A	N/A
SLC1A3	3	0.0496209	0.836715	3	0.0496209	0.822717	1	0.501391	0.693294
ZSCAN20	11	0.0496428	0.836715	7	0.660641	0.823436	1	0.500013	0.693294
TIAM1	16	0.049648	0.836715	10	0.105444	0.822717	0	N/A	N/A
DMP1	10	0.0496939	0.836715	8	0.0398741	0.822717	0	N/A	N/A
RHOD	2	0.049747	0.836715	1	0.00484513	0.746707	0	N/A	N/A
WDR60	6	0.0497634	0.836715	4	0.837822	0.889558	0	N/A	N/A
NFU1	1	0.0498895	0.836715	N/A	N/A	N/A	0	N/A	N/A
PLA2G3	2	0.0499655	0.836715	2	0.0499655	0.822717	0	N/A	N/A
