# Supplementary material for: Exome-wide association study of treatment-resistant depression suggests novel treatment targets
Source: Sci Rep. 2023 Aug 1;13:12467. doi: 10.1038/s41598-023-38984-z (PMC10394052; doi:10.1038/s41598-023-38984-z)
Supplement: Supplementary file 8 — Supplementary Information 8. [file 41598_2023_38984_MOESM8_ESM.xlsx]

## Sheet: ST6. Gene Set Level
Supplementary Table 6. All nominally Significant Results from Gene-Set Level Analysis. The P Value presented is the uncorrected p-value output by MAGMA.
	Uncommon Functional Variants			Uncommon Damaging Variants			Uncommon Nonsense Variants
Gene Set Name	Genes with Variants	P	FDR Q	Genes with Variants	P	FDR Q	Genes with Variants	P	FDR Q
Lithium-ion Response	16	0.00012288	0.00503808	15	0.010609	0.226341	2	0.58727	0.96343
Positive Regulation Of Interleukin 1 Beta Production	49	0.013187	0.270334	46	0.011041	0.226341	14	0.34984	0.96343
Howard et al. MDD GWAS	215	0.090696	0.729554	205	0.1589	0.806789	36	0.37762	0.96343
Interleukin 6 Production	109	0.092316	0.729554	101	0.13314	0.806789	22	0.96343	0.96343
Nueron Death	268	0.13514	0.729554	243	0.1771	0.806789	30	0.66381	0.96343
Activation of Kainate Receptor upon Glutamate Binding	21	0.14367	0.729554	16	0.13383	0.806789	2	0.95914	0.96343
Negative Regulation Of Interleukin 1 Beta Production	28	0.14889	0.729554	27	0.16717	0.806789	5	0.7825	0.96343
Synaptic Transmission GABAergic	41	0.16461	0.729554	37	0.21374	0.821435	2	0.045808	0.96343
Aston et al. MDD Down	130	0.16715	0.729554	122	0.64545	0.99672	17	0.48813	0.96343
Serotonin Neurotransmitter Release Cycle	12	0.17794	0.729554	11	0.13387	0.806789	0	N/A	N/A
Levey et al. MDD GWAS	104	0.28651	0.96233	100	0.22596	0.821435	24	0.77654	0.96343
Serotonin Receptor Activity	18	0.29239	0.96233	16	0.92693	0.99672	0	N/A	N/A
Cellular Response To Thyroid Hormone Stimulus	15	0.35878	0.96233	12	0.71224	0.99672	0	N/A	N/A
Norepinephrine Metabolic Process	7	0.37545	0.96233	7	0.60154	0.99672	0	N/A	N/A
Serotonin and Anxiety	11	0.38906	0.96233	10	0.43353	0.99672	0	N/A	N/A
Regulation of Neuronal Synaptic Plasticity	26	0.43133	0.96233	22	0.40451	0.99672	2	0.63274	0.96343
VitD Sensitive Calcium Signaling in MDD	36	0.4551	0.96233	30	0.83019	0.99672	4	0.76675	0.96343
Response to Interleukin 1	105	0.45964	0.96233	95	0.11811	0.806789	12	0.891	0.96343
Monoamine Transport	57	0.46228	0.96233	54	0.24042	0.821435	7	0.18872	0.96343
NMDA Glutamate Receptor Activity	7	0.489	0.96233	6	0.98366	0.99672	0	N/A	N/A
Norepinephrine Transport	14	0.53011	0.96233	14	0.42546	0.99672	0	N/A	N/A
Aston et al. MDD Up	39	0.55988	0.96233	38	0.9256	0.99672	5	0.62842	0.96343
Glutamate Neurotransmitter Release Cycle	18	0.57606	0.96233	16	0.71336	0.99672	0	N/A	N/A
Glutamatergic Synapse	230	0.57612	0.96233	209	0.57233	0.99672	19	0.69284	0.96343
Potassium Channel Activity	95	0.61494	0.96233	86	0.35256	0.99672	15	0.65965	0.96343
G Protein Coupled Serotonin Receptor Binding	4	0.63987	0.96233	3	0.30276	0.954859	0	N/A	N/A
HP Schizophrenia	45	0.66626	0.96233	44	0.80088	0.99672	8	0.66561	0.96343
SLC Transporter Disorders	88	0.68927	0.96233	87	0.69346	0.99672	18	0.4645	0.96343
Cell Cell Adhesion	74	0.74744	0.96233	70	0.91602	0.99672	14	0.95221	0.96343
Regulation of NMDA Receptor Activity	29	0.75317	0.96233	26	0.9621	0.99672	5	0.73164	0.96343
Brain-Derived Nuerotrophic Factor BDNF Signaling Pathway	120	0.76541	0.96233	104	0.84654	0.99672	11	0.74314	0.96343
Calcium Ion Binding	579	0.78246	0.96233	554	0.72569	0.99672	120	0.29809	0.96343
Mullins et al. BPD GWAS	120	0.79174	0.96233	114	0.90128	0.99672	19	0.86358	0.96343
Microglial Cell Activation	37	0.79803	0.96233	33	0.64018	0.99672	8	0.74301	0.96343
Ripke et al. SCZ GWAS	92	0.89967	0.99545	88	0.78353	0.99672	15	0.35026	0.96343
Drug Response	292	0.90277	0.99545	270	0.87856	0.99672	40	0.62346	0.96343
KEGG P450	58	0.93513	0.99545	57	0.70622	0.99672	20	0.4905	0.96343
TNF Alpha Signaling Pathway	73	0.97788	0.99545	64	0.94272	0.99672	10	0.76674	0.96343
Response to Interleukin 6	30	0.97909	0.99545	29	0.98731	0.99672	0	N/A	N/A
Common Pathways Underlying Drug Addiction	30	0.98294	0.99545	26	0.81827	0.99672	4	0.95495	0.96343
Gene's with PLI>0.9999	1410	0.99545	0.99545	1296	0.99672	0.99672	101	0.63348	0.96343
