# Supplementary material for: Exome-wide association study of treatment-resistant depression suggests novel treatment targets
Source: Sci Rep. 2023 Aug 1;13:12467. doi: 10.1038/s41598-023-38984-z (PMC10394052; doi:10.1038/s41598-023-38984-z)
Supplement: Supplementary file 9 — Supplementary Information 9. [file 41598_2023_38984_MOESM9_ESM.xlsx]

## Sheet: ST7. Module Coexpression
Supplementary Table 7. Gene Co-expression Module Associations. The P Value presented is the uncorrected p-value of the hypergeometric test comparing overlap between each gene module and genes associated with TRD at nominal (5%) significance.
	Uncommon Functional		Uncommon Damaging		Uncommon Nonsense
PsychENCODE Gene Coxepression Modules	P	FDR Q	P	FDR Q	P	FDR Q
geneM0	0.68436	0.824026	0.170872	0.583156	N/A	N/A
geneM1	0.31438	0.659467	0.0980228	0.583156	0.119362	0.119362
geneM2	0.700422	0.824026	0.641777	0.784394	N/A	N/A
geneM3	0.767358	0.85262	0.358644	0.657513	N/A	N/A
geneM4	0.441411	0.666101	0.759079	0.79588	N/A	N/A
geneM5	0.284049	0.659467	0.620818	0.784394	N/A	N/A
geneM6	0.671969	0.824026	N/A	N/A	N/A	N/A
geneM7	0.877575	0.877575	0.79588	0.79588	N/A	N/A
geneM8	0.876035	0.877575	N/A	N/A	N/A	N/A
geneM11	0.0614005	0.409337	0.516406	0.784394	N/A	N/A
geneM14	0.46627	0.666101	N/A	N/A	N/A	N/A
geneM16	0.362707	0.659467	N/A	N/A	N/A	N/A
geneM17	0.0525496	0.409337	N/A	N/A	N/A	N/A
geneM19	0.449682	0.666101	N/A	N/A	N/A	N/A
geneM23	0.334879	0.659467	N/A	N/A	N/A	N/A
geneM25	0.0604292	0.409337	N/A	N/A	N/A	N/A
geneM27	0.318443	0.659467	0.257466	0.583156	N/A	N/A
geneM28	0.297333	0.659467	0.238116	0.583156	N/A	N/A
geneM29	0.310075	0.659467	0.265071	0.583156	N/A	N/A
geneM33	0.171705	0.659467	N/A	N/A	N/A	N/A
	Uncommon Functional		Uncommon Damaging		Uncommon Nonsense
Hartl et al Brain-Wide Gene Coexpression Modules	P	FDR Q	P	FDR P	P	FDR Q
BW.M1	0.785856	0.888215	0.564355	0.84872	0.13722	0.659064
BW.M2	0.793438	0.888215	0.617251	0.84872	N/A	N/A
BW.M3	0.620247	0.888215	0.772541	0.944217	N/A	N/A
BW.M4	0.12889	0.888215	0.466826	0.84872	0.677722	0.849076
BW.M5	0.88391	0.888215	0.541852	0.84872	0.92126	0.92126
BW.M6	0.532152	0.888215	0.439365	0.84872	0.503471	0.826055
BW.M7	0.725442	0.888215	0.944418	0.977	0.516284	0.826055
BW.M8	0.244797	0.888215	0.114657	0.84872	0.247149	0.659064
BW.M9	0.521592	0.888215	0.22915	0.84872	0.742942	0.849076
BW.M10	0.887305	0.888215	0.977	0.977	N/A	N/A
BW.M11	0.888215	0.888215	0.263759	0.84872	0.227408	0.659064
