# Supplementary material for: Exome-wide association study of treatment-resistant depression suggests novel treatment targets
Source: Sci Rep. 2023 Aug 1;13:12467. doi: 10.1038/s41598-023-38984-z (PMC10394052; doi:10.1038/s41598-023-38984-z)
Supplement: Supplementary file 10 — Supplementary Information 10. [file 41598_2023_38984_MOESM10_ESM.xlsx]

## Sheet: ST8. Top Hit Comparison
Supplementary Table 8. Top Hit Comparison. P values presented from Li et al. 2019 are from their ST4. P values presented from Fabbri et al. 2019 are from their Table 6. P values presented from Fabbri et al. 2020 from their ST7.
Gene	Published P-value	SKAT P	Corr. P	Source of published p-value
ZDHHC3	4.67e-05	0.006474	0.006474	Fabbri et al. 2019
NCR3	7.97e-07	0.0352575	0.070515	Li et al. 2020
MKI67	0.000288	0.05058	0.15174	Fabbri et al. 2019
FIBIN	4.28e-06	0.0519412	0.207765	Li et al. 2020
EVPL	0.000284	0.059645	0.298225	Fabbri et al. 2019
FRRS1	3.12e-05	0.0694245	0.416547	Li et al. 2020
LTB	1.89e-06	0.0769611	0.538727	Li et al. 2020
NUP88	3.44e-06	0.121809	0.974475	Li et al. 2020
NBN	6.4e-05	0.13276	1	Fabbri et al. 2020
SCG3	0.000105	0.135241	1	Fabbri et al. 2019
CHN1	0.000244	0.145226	1	Fabbri et al. 2019
XRCC1	0.000267	0.176105	1	Fabbri et al. 2019
LRP1	0.000739	0.257094	1	Fabbri et al. 2020
COL12A1	0.000137	0.261533	1	Fabbri et al. 2019
ADRB2	3.04e-05	0.286383	1	Li et al. 2020
SLC17A4	2.56e-05	0.289789	1	Li et al. 2020
POGZ	0.000145	0.297507	1	Fabbri et al. 2019
KATNA1	0.000589	0.377726	1	Fabbri et al. 2020
RABEP1	3.18e-06	0.383476	1	Li et al. 2020
FAM214A	6.21e-05	0.410885	1	Fabbri et al. 2019
NODAL	0.000749	0.504632	1	Fabbri et al. 2020
MRPS35	2.54e-05	0.511007	1	Li et al. 2020
PHF20L1	0.000324	0.513201	1	Fabbri et al. 2020
PRPF6	0.000345	0.515697	1	Fabbri et al. 2019
RPAIN	2.29e-05	0.519065	1	Li et al. 2020
PDLIM2	4.67e-05	0.519373	1	Li et al. 2020
GHRL	0.000428	0.52205	1	Fabbri et al. 2019
HNRNPC	4.29e-05	0.524618	1	Li et al. 2020
HIST1H2BA	2.58e-05	0.525416	1	Li et al. 2020
REP15	4.84e-05	0.525712	1	Li et al. 2020
KLHL42	7.35e-06	0.535876	1	Li et al. 2020
CDK3	0.000253	0.561135	1	Fabbri et al. 2019
TOMM34	0.000894	0.5635	1	Fabbri et al. 2020
DET1	1.96e-05	0.574761	1	Li et al. 2020
ZNF418	0.000243	0.576055	1	Fabbri et al. 2020
ELF3	0.000816	0.593484	1	Fabbri et al. 2020
CCR6	1.08e-05	0.622475	1	Li et al. 2020
FBXW9	0.000332	0.626772	1	Fabbri et al. 2019
CXXC1	0.00036	0.627329	1	Fabbri et al. 2019
PSG11	0.00037	0.641077	1	Fabbri et al. 2019
TLX1	2.28e-05	0.643662	1	Li et al. 2020
SLC35F5	4.32e-05	0.693561	1	Li et al. 2020
MPV17	0.000331	0.701393	1	Fabbri et al. 2019
HIST1H2AA	2.58e-05	0.711531	1	Li et al. 2020
ERAL1	0.000126	0.758592	1	Fabbri et al. 2019
IDH1	0.000146	0.7796	1	Fabbri et al. 2020
SCML4	0.000184	0.823567	1	Fabbri et al. 2020
UBXN11	0.000294	0.835783	1	Fabbri et al. 2020
HIF3A	4.12e-06	0.843745	1	Li et al. 2020
VAV2	0.000774	0.864467	1	Fabbri et al. 2020
ADAMTS5	1.84e-06	0.901085	1	Li et al. 2020
LAMA2	3.31e-05	0.925979	1	Li et al. 2020
MKS1	0.000327	0.927687	1	Fabbri et al. 2019
NOTCH3	3.09e-05	1	1	Li et al. 2020
